# Supplementary material for: Work-related stress among financial professionals: The impact of age, work experience and education
Source: PLoS One. 2024 Nov 22;19(11):e0314169. doi: 10.1371/journal.pone.0314169 (PMC11584122; doi:10.1371/journal.pone.0314169)
Supplement: S2 File — (XLSX) [file pone.0314169.s002.xlsx]

## Sheet: S2 File. Dataset of work experi
Item 1	Item 2	Item 3	Item 4	Item 5	Item 6	Item 7	Item 8	Item 9	Item 10	Item 11	Item 12	Item 13	Item 14	Item 15	Item 16	Item 17	Item 18	Item 19	Item 20	Item 21	Item 22	Item 23	Item 24	Item 25	Item 26	Item 27	Item 28	Item 29	Item 30	WorkExperience	JSSSeverity	JSSFrequency	JSSIndex	JPSeverity	JPFrequency	JPIndex	LSSeverity	LSFrequency	LSIndex
48	72	49	15	35	56	6	56	64	24	72	42	9	27	27	21	27	6	45	27	48	36	63	63	64	45	72	27	40	21	1	7.8	5.06667	40.2333	8	6	49	8	5	35
16	16	16	16	16	16	16	16	16	16	16	16	16	16	16	16	1	1	1	4	4	1	16	16	16	16	16	16	16	16	1	3.43333	3.53333	13.2	4	4	16	3	4	13
21	35	36	24	35	45	28	35	24	40	56	21	32	24	10	18	24	6	16	14	10	24	18	4	35	81	14	18	24	24	1	6.66667	3.9	26.5333	6	5	30	7	4	29
49	49	30	72	20	49	49	9	16	16	42	4	16	4	4	16	64	49	49	25	36	25	81	9	81	81	36	81	49	25	1	5.7	5.83333	37.8667	7	7	48	5	5	28
20	21	9	12	21	35	12	12	9	9	24	24	42	20	15	32	16	14	18	28	8	6	18	12	9	21	6	15	6	10	1	5.33333	3.1	16.8	6	3	16	5	4	18
9	35	25	54	81	9	25	16	25	25	25	25	25	9	49	49	36	25	81	81	36	36	25	36	9	81	9	81	81	81	1	5.96667	5.93333	39.4667	6	5	34	5	5	33
15	8	49	14	49	12	6	36	49	8	15	1	4	12	49	15	9	8	35	36	8	1	1	28	24	24	49	15	49	6	1	4.26667	4.26667	21.1667	4	5	23	5	4	24
36	36	25	36	49	25	36	25	36	36	49	36	25	25	16	36	49	25	36	36	25	36	36	49	49	49	36	36	25	25	1	5.83333	5.83333	34.6333	6	6	41	5	5	29
9	9	9	9	9	9	9	25	9	1	25	1	1	1	1	9	4	25	25	9	4	1	4	1	25	9	1	9	9	4	1	2.66667	2.66667	8.86667	3	3	10	3	3	9
25	25	25	25	25	25	25	25	25	64	81	4	64	25	25	81	49	49	64	49	4	25	49	81	81	81	81	49	49	25	1	6.3	6.3	43.5	8	8	61	6	6	36
25	9	36	25	25	25	25	25	25	16	25	25	4	4	9	25	25	25	25	25	4	4	25	25	25	25	9	16	25	4	1	4.26667	4.26667	19.6667	5	5	23	4	4	19
81	81	81	16	81	81	81	81	81	81	24	16	81	81	81	16	81	81	81	81	81	81	81	64	36	36	25	36	25	9	1	7.6	7.53333	61.4	7	6	46	9	9	75
8	4	3	16	36	9	3	6	27	27	4	1	1	1	7	1	28	1	1	1	1	1	1	63	18	4	1	1	1	1	1	3.76667	1.7	9.23333	4	2	14	4	2	9
9	9	36	9	9	16	9	9	9	4	4	4	9	9	9	9	4	9	9	36	9	4	4	9	9	16	9	9	9	16	1	3.1	3.1	10.5	3	3	9	3	3	12
25	49	9	81	25	25	9	25	16	9	9	9	64	1	9	16	1	8	9	1	1	1	4	16	49	81	20	16	36	25	1	4.03333	4.13333	21.6333	5	5	30	4	4	20
1	1	1	1	4	4	1	4	4	1	1	4	1	4	4	1	1	4	4	1	1	1	1	4	1	4	4	1	1	1	1	1.4	1.4	2.2	1	1	2	2	2	3
4	1	1	4	4	1	4	1	1	1	9	1	1	1	1	9	1	1	1	1	1	1	4	1	4	4	4	1	1	1	1	1.4	1.4	2.33333	2	2	4	1	1	1
16	9	9	40	30	1	49	9	49	64	81	1	1	1	4	25	1	9	1	1	1	1	1	36	25	4	1	1	9	4	1	3.26667	3.13333	16.1333	5	5	31	3	3	13
25	16	25	25	25	25	25	25	25	25	25	25	25	25	25	25	25	25	25	25	25	25	25	25	25	25	25	25	25	25	1	4.96667	4.96667	24.7	5	5	25	5	5	25
4	4	1	4	1	1	16	1	4	9	6	1	1	1	9	4	9	9	4	20	9	2	3	2	4	16	16	1	16	1	1	2.3	2.1	5.96667	3	2	8	2	2	5
49	49	49	49	64	64	49	49	49	25	49	49	25	16	25	25	36	25	25	25	25	25	25	25	25	64	25	64	49	25	1	6.06667	6.06667	38.2667	6	6	39	6	6	39
18	81	25	36	1	9	16	1	36	64	36	25	1	1	25	16	1	9	1	1	1	4	36	4	64	49	16	25	9	4	1	3.9	3.8	20.5	5	5	31	3	3	12
4	9	1	1	1	4	9	1	1	1	9	4	1	1	1	1	1	4	4	4	1	9	1	1	1	9	9	16	1	1	1	1.7	1.7	3.7	2	2	4	1	1	2
20	81	81	36	4	16	9	16	16	64	81	64	81	16	16	81	4	81	49	64	64	4	4	4	81	81	81	16	16	25	1	5.86667	5.9	41.8667	6	6	47	6	6	44
45	21	10	35	8	63	30	45	16	1	15	15	49	25	25	30	36	9	21	12	9	15	63	25	45	81	15	27	45	9	1	6.23333	4.2	28.1667	6	5	36	6	4	26
4	1	9	4	16	6	12	12	15	2	16	1	3	1	20	12	1	6	20	16	6	1	3	15	25	18	6	6	8	12	1	3.33333	2.4	9.23333	4	3	13	3	2	7
2	1	2	2	1	1	2	1	1	2	2	2	1	1	2	6	1	2	1	1	1	1	2	4	4	6	4	1	2	1	1	1.6	1.16667	2	2	2	3	1	1	1
42	42	25	49	16	42	25	25	36	25	36	36	4	9	9	25	4	4	49	9	1	9	49	49	42	49	81	30	36	4	1	4.93333	5.03333	28.7333	7	7	44	4	4	19
4	4	4	4	1	4	4	6	4	4	6	1	1	1	1	6	1	1	1	2	1	1	2	6	6	6	9	6	9	9	1	1.7	2	3.83333	2	3	5	2	2	3
25	16	16	16	16	9	16	16	16	16	16	16	9	25	16	25	1	16	4	4	4	16	16	9	9	9	9	9	9	9	1	3.5	3.5	13.1	4	4	14	4	4	14
25	12	1	1	1	4	3	3	4	2	5	1	1	8	1	4	1	2	8	1	1	1	1	2	1	16	8	16	16	1	1	2.56667	1.56667	5.03333	3	1	5	2	1	4
18	72	16	45	8	2	16	4	10	28	63	1	1	1	12	10	1	8	27	4	2	36	18	24	45	18	45	12	2	2	1	5.26667	2.73333	18.3667	8	4	29	3	2	7
16	24	9	9	5	7	5	5	24	63	48	5	16	7	16	32	5	6	63	3	18	3	5	7	27	72	72	9	5	5	1	7	2.46667	19.7	8	4	30	7	2	14
16	18	4	24	9	20	16	2	9	25	12	4	12	8	24	6	15	10	10	10	8	9	16	24	16	24	3	6	35	4	1	4.26667	2.96667	13.3	5	3	15	4	3	13
9	9	9	9	9	9	9	9	9	9	9	9	9	9	9	9	9	9	9	9	9	9	9	9	9	9	9	9	9	9	1	9	1	9	9	1	9	9	1	9
12	49	49	36	4	25	25	49	16	9	64	1	16	4	9	64	4	9	16	48	6	4	4	9	36	49	64	16	42	12	1	4.6	4.46667	25.0333	6	6	37	4	4	21
81	45	81	5	27	24	5	9	18	81	9	6	28	1	8	25	10	16	6	1	9	18	18	2	15	81	12	1	5	18	1	4.83333	4.3	22.1667	4	5	19	5	5	28
4	1	1	16	1	16	4	1	1	4	28	1	4	1	9	4	1	4	1	1	1	9	1	4	9	25	1	9	1	1	1	2.03333	1.93333	5.46667	3	3	9	2	2	3
9	1	1	64	1	25	49	1	1	9	49	1	1	1	9	4	1	9	1	1	1	16	25	1	9	49	1	16	4	1	1	2.7	2.7	12.0333	4	4	25	2	2	5
9	25	16	9	36	49	9	16	25	16	9	16	9	4	16	16	25	16	9	4	25	25	36	25	9	16	9	9	9	16	1	3.96667	3.96667	17.1	4	4	16	4	4	20
35	63	16	36	16	9	16	16	49	25	16	20	9	4	4	16	25	16	42	25	4	15	16	48	16	42	16	12	16	16	1	4.26667	4.7	21.9667	5	5	27	3	4	13
3	3	2	1	1	2	2	1	3	2	1	1	1	1	2	2	2	2	2	2	1	3	1	1	3	3	2	2	1	2	1	1.83333	1	1.83333	2	1	2	1	1	1
9	4	4	9	9	4	4	4	1	4	9	9	9	1	1	4	4	1	4	4	4	1	1	1	2	16	1	2	2	4	1	1.9	2	4.4	2	2	5	2	2	4
25	4	12	1	6	1	1	1	3	1	2	1	1	1	1	1	1	1	1	1	2	1	1	2	2	2	10	9	2	1	1	1.8	1.4	3.26667	2	1	3	2	2	3
9	16	81	25	9	9	49	36	25	25	81	25	25	4	4	16	1	9	36	81	1	9	25	25	49	81	1	9	9	4	1	4.5	4.5	25.9667	6	6	38	4	4	21
49	49	49	49	64	1	25	25	36	81	49	16	16	9	25	36	16	25	81	16	64	81	64	49	81	64	81	64	49	36	1	6.4	6.4	45	7	7	53	6	6	38
6	4	4	4	6	6	6	6	8	6	4	4	4	12	6	6	9	6	9	6	6	6	6	12	12	12	12	12	9	9	1	2.86667	2.5	7.26667	3	3	8	3	2	7
1	1	4	16	9	1	16	1	1	25	36	16	1	1	16	36	1	16	25	16	16	1	16	16	25	49	16	25	16	1	1	3.26667	3.26667	14	5	5	23	3	3	9
35	35	35	35	35	35	63	42	35	25	35	36	25	25	25	64	49	25	9	25	25	36	25	36	25	49	16	25	16	25	1	5.86667	5.36667	32.3667	6	6	38	6	5	29
81	63	49	40	63	63	63	45	81	81	63	30	30	63	56	35	81	24	64	16	9	49	25	16	64	81	36	49	30	35	1	7.33333	6.43333	49.5	7	7	50	7	6	46
4	4	3	18	2	2	2	3	2	2	1	27	25	25	25	6	25	16	6	1	1	81	25	1	9	64	1	81	49	9	1	4.13333	3	17.3333	3	3	13	3	3	13
49	49	36	49	1	49	49	49	64	4	49	36	42	1	1	81	36	36	1	49	9	1	1	36	81	81	81	81	81	1	1	5.56667	5.53333	39.4667	7	7	57	5	5	31
30	16	24	6	9	24	15	28	32	1	18	25	15	4	1	5	3	25	3	1	1	6	1	25	5	64	4	5	49	40	1	4.13333	3.3	16.1667	4	3	18	4	4	18
64	16	81	36	49	49	36	49	81	36	81	16	42	81	81	49	81	49	81	81	49	42	9	42	49	81	81	49	81	81	1	7.36667	7.33333	56.7667	7	7	55	8	7	57
9	4	4	6	16	1	4	1	4	4	16	1	4	1	9	9	1	9	1	1	16	1	1	1	1	1	1	16	1	1	1	1.9	1.93333	4.83333	2	2	4	2	2	6
1	9	9	4	1	1	1	1	1	9	1	9	1	1	1	9	1	4	1	1	1	1	1	1	1	9	1	1	1	1	1	1.46667	1.46667	2.8	2	2	3	2	2	3
9	4	6	12	9	12	6	4	9	4	6	12	16	9	9	9	9	9	9	9	9	9	9	16	16	16	16	9	9	9	1	3.1	3.03333	9.66667	3	3	12	3	3	9
6	25	81	16	9	4	4	4	16	16	25	9	4	1	1	16	9	9	9	81	1	4	4	4	9	25	1	4	1	1	1	3.06667	3.03333	13.3	3	3	12	3	3	13
1	9	1	1	9	1	9	1	9	1	1	1	1	1	1	9	1	1	9	1	1	9	1	9	1	9	1	1	1	1	1	1.6	1.6	3.4	2	2	5	1	1	2
1	1	1	9	9	9	9	9	9	1	9	1	9	1	9	1	9	9	1	1	9	1	1	1	9	9	1	9	1	9	1	2.06667	2.06667	5.26667	2	2	6	2	2	6
1	2	1	2	1	1	1	1	1	4	4	2	1	1	1	4	1	4	1	1	1	1	1	4	1	9	1	1	1	1	1	1.33333	1.23333	1.86667	2	2	3	1	1	2
9	9	9	6	9	4	4	4	4	4	4	4	9	9	4	4	4	4	4	4	4	4	4	4	4	4	4	4	4	4	1	2.23333	2.2	5.06667	2	2	4	2	2	6
1	1	1	1	4	6	4	4	1	1	1	1	4	1	1	4	4	4	4	1	1	1	1	1	4	4	4	4	2	1	1	1.5	1.43333	2.4	2	2	3	2	2	3
1	12	15	18	24	9	12	81	8	56	64	49	81	6	81	81	25	56	81	81	36	49	64	30	35	64	72	64	25	16	1	6.2	6.16667	43.2	6	7	45	6	6	39
1	6	1	20	6	4	2	4	9	1	1	4	1	1	1	2	1	1	1	1	1	1	1	2	2	4	1	1	1	1	1	1.6	1.36667	2.76667	2	2	4	1	1	2
3	4	4	3	15	6	10	3	2	4	3	2	3	1	2	1	1	4	1	1	1	1	6	1	2	6	4	4	4	1	1	2.36667	1.33333	3.43333	3	1	4	3	2	5
1	1	9	2	1	1	3	1	1	1	4	1	1	1	1	1	1	1	1	1	3	4	4	4	3	8	3	4	3	2	1	2.06667	1.1	2.4	3	1	3	2	1	2
4	2	1	6	2	2	2	2	2	2	4	3	2	6	2	1	1	6	2	2	2	2	2	4	2	2	6	2	2	2	1	1.63333	1.66667	2.66667	2	2	3	2	2	3
9	24	24	24	18	30	32	30	25	28	54	3	16	6	6	21	8	9	9	9	9	6	6	15	9	24	20	20	20	25	1	4.73333	3.53333	17.9667	6	4	23	5	4	19
4	1	4	4	4	1	2	4	4	1	6	4	1	1	1	4	1	1	1	1	1	1	1	2	4	1	1	1	1	1	1	1.43333	1.33333	2.13333	2	2	3	1	1	2
1	16	4	2	9	12	16	4	4	4	4	4	1	1	9	9	9	9	1	4	4	9	16	4	12	25	4	25	20	1	1	2.6	2.6	8.1	3	3	10	2	2	7
36	81	36	49	9	9	9	16	16	49	64	64	4	4	9	4	4	9	9	9	4	1	9	9	64	64	64	25	9	1	1	4.33333	4.33333	24.6667	5	5	35	4	4	15
81	25	81	25	45	25	25	45	25	81	25	81	25	25	81	25	45	25	81	45	1	25	25	25	81	81	25	10	45	25	1	6.6	5.83333	41.9667	6	6	36	7	5	40
4	4	2	4	2	2	2	2	2	1	2	1	1	1	4	2	2	2	2	2	2	2	2	2	2	2	2	2	2	2	1	1.4	1.6	2.13333	2	2	2	1	1	2
1	1	1	6	1	1	4	1	1	2	9	1	1	1	2	4	1	1	1	6	1	1	4	4	1	4	1	1	1	1	1	1.43333	1.3	2.16667	2	2	4	1	1	1
1	6	6	6	4	4	16	16	16	16	4	4	4	4	3	3	3	4	9	3	4	4	6	3	6	9	6	4	8	3	1	3.06667	2.06667	6.16667	3	2	8	3	2	7
1	1	1	1	1	1	1	1	1	1	1	1	9	1	1	1	1	1	1	1	1	1	1	1	1	16	1	16	9	1	1	1.33333	1.33333	2.53333	1	1	3	1	1	3
1	1	1	1	1	1	4	1	1	4	9	9	1	1	1	4	1	4	1	1	1	1	1	1	1	4	1	1	1	1	1	1.3	1.3	2.03333	2	2	3	1	1	2
4	1	4	1	4	1	1	4	1	1	1	4	1	1	4	2	2	1	2	1	4	2	2	1	2	1	2	2	1	4	1	1.4	1.4	2.06667	1	1	1	1	1	2
16	1	1	81	81	1	9	16	1	1	36	1	4	1	1	1	1	1	1	4	1	1	4	1	4	4	16	1	1	1	1	2.23333	2.23333	9.76667	3	3	16	2	2	11
9	16	25	9	9	9	25	36	81	81	81	25	9	9	4	9	1	4	81	25	9	9	9	9	16	36	36	9	81	9	1	4.5	4.5	25.7	5	5	31	5	5	27
2	4	1	1	4	1	1	2	1	1	2	2	1	1	2	2	1	1	1	1	1	1	1	1	2	9	1	2	4	1	1	1.4	1.2	1.83333	2	1	2	1	1	2
20	15	15	20	25	9	12	9	9	9	12	12	1	1	2	6	6	9	12	6	4	9	6	12	9	12	12	12	20	2	1	3.43333	2.73333	10.2667	4	3	11	3	3	10
1	1	9	1	1	1	9	9	1	1	49	1	1	1	1	21	9	9	1	1	9	9	1	1	1	9	1	1	1	1	1	1.93333	1.8	5.4	3	2	9	2	2	4
49	63	56	72	49	30	42	16	30	64	64	49	42	4	12	30	4	30	36	36	16	25	16	42	49	64	72	25	16	4	1	6	5.56667	36.9	7	7	48	6	5	32
16	36	16	25	3	1	15	2	6	12	56	20	4	1	4	36	25	16	16	12	9	12	30	25	25	49	49	42	36	4	1	4.4	3.86667	20.1	6	5	32	3	3	10
9	1	4	9	4	9	4	1	1	9	9	9	1	1	1	1	1	2	1	1	1	1	1	1	1	1	9	1	1	1	1	1.6	1.56667	3.2	2	2	4	2	2	3
2	2	9	1	4	1	1	9	1	1	9	1	4	1	4	1	6	4	12	15	1	25	4	4	36	36	25	25	2	1	1	2.5	2.33333	8.23333	3	3	12	2	2	4
35	1	72	8	9	4	1	9	1	3	16	1	2	1	9	25	16	25	25	1	1	6	1	1	9	49	25	1	1	1	1	2.86667	2.76667	11.9667	3	3	14	3	3	13
54	81	63	10	8	81	81	81	4	18	36	1	16	45	54	12	14	81	45	81	1	1	9	1	36	35	45	36	81	9	1	6.1	5	37.3333	5	4	27	7	6	48
20	20	24	36	49	8	9	16	30	4	49	30	24	35	16	12	28	12	21	6	6	30	24	36	10	54	10	36	36	36	1	5.2	4.36667	24.2333	6	5	27	5	4	21
1	1	1	25	1	1	1	1	1	1	81	1	1	1	1	1	36	1	4	1	1	3	1	1	1	4	1	3	1	1	1	1.76667	1.63333	5.96667	2	2	12	1	1	1
25	1	25	36	25	16	25	49	1	36	81	1	16	25	4	81	81	25	1	16	1	36	1	36	1	36	36	1	25	1	1	4.26667	4.26667	24.8	5	5	33	5	5	24
4	1	3	2	1	6	12	9	1	1	25	2	9	1	2	4	6	1	48	9	1	1	1	4	25	20	16	16	56	1	1	2.7	2.43333	9.6	3	3	11	3	2	9
1	4	1	1	1	1	1	1	1	1	1	1	1	1	1	64	1	1	1	1	1	1	1	4	4	1	2	4	1	1	1	1.36667	1.4	3.53333	2	2	8	1	1	1
27	3	1	81	5	1	18	14	36	4	81	6	4	2	1	81	81	9	4	5	1	1	1	1	81	81	25	1	9	1	1	4.33333	3.46667	22.2	7	6	49	3	2	5
9	4	1	9	1	1	1	1	1	1	81	1	1	1	1	9	9	1	1	1	1	1	1	1	9	1	1	1	1	1	1	1.63333	1.63333	5.1	2	2	11	1	1	1
10	20	2	16	20	9	16	4	9	1	24	4	4	16	16	28	4	6	9	8	2	4	4	6	12	28	6	6	6	1	1	3.33333	2.63333	10.0333	4	3	15	3	2	7
16	16	4	16	16	9	16	16	16	9	16	16	16	4	6	16	4	9	9	4	16	16	16	9	9	25	16	16	16	16	1	3.53333	3.5	12.9667	4	4	16	3	3	12
25	25	25	25	25	25	25	25	25	25	25	25	25	25	25	25	1	1	1	81	36	25	81	25	25	25	25	25	25	25	1	4.9	4.9	26.7	5	5	31	5	5	24
35	4	49	5	63	28	36	35	81	81	9	20	30	49	49	25	16	25	81	49	16	9	9	16	4	64	1	56	81	1	1	5.5	5.26667	34.2333	5	4	25	7	6	46
81	81	81	16	81	81	49	25	81	25	81	25	25	81	81	49	81	81	81	81	25	81	81	16	25	81	81	81	25	25	1	7.46667	7.46667	59.6	7	7	56	7	7	53
2	6	1	2	4	2	2	1	1	6	6	1	3	1	1	4	1	2	1	2	2	4	4	2	4	6	3	2	2	1	1	2.03333	1.23333	2.63333	2	1	3	2	1	2
6	5	6	6	6	6	6	6	6	6	7	6	6	6	6	6	6	6	6	6	6	6	6	6	6	6	6	6	6	6	1	6	1	6	6	1	6	6	1	6
1	25	81	81	25	25	81	81	25	64	81	1	1	1	25	81	1	1	1	1	1	1	1	1	1	1	1	1	1	1	1	3.5	3.5	23.1	5	5	35	4	4	28
63	9	1	7	25	54	5	36	63	1	25	1	9	3	1	15	4	1	18	1	1	3	35	10	49	24	49	40	18	1	2	4.3	3.6	19.0667	6	4	28	3	4	15
10	6	6	4	35	25	4	5	16	18	14	3	9	4	35	21	40	4	54	4	7	10	20	3	36	56	56	48	48	30	2	6.16667	3.06667	21.0333	6	3	23	6	2	16
9	16	16	16	16	16	16	16	16	9	16	4	1	1	4	4	3	3	4	4	1	10	3	8	24	63	48	16	2	1	2	3.7	2.7	12.2	5	4	21	3	2	8
9	9	16	12	16	9	9	9	9	9	9	9	4	4	4	9	16	9	16	16	1	16	16	9	16	16	16	16	16	1	2	3.2	3.16667	10.8667	4	3	12	3	3	9
6	4	25	12	4	16	9	4	4	1	6	1	4	1	4	4	1	1	4	9	1	4	4	20	16	36	1	4	16	1	2	2.46667	2.33333	7.43333	3	3	11	2	2	7
20	20	9	25	81	9	25	25	9	9	42	25	9	9	25	20	4	25	36	24	6	25	9	25	20	49	9	9	16	16	2	4.33333	4.4	21.1667	5	5	23	4	4	20
1	25	30	4	16	25	12	16	4	1	6	1	1	1	4	1	1	1	9	25	1	1	1	4	4	25	4	4	12	9	2	2.46667	2.46667	8.3	2	2	7	3	3	10
25	81	4	49	49	49	49	25	9	9	64	1	9	4	64	49	36	36	64	25	49	49	64	49	25	64	64	81	49	64	2	6.1	6.1	41.9667	7	7	49	5	5	28
18	28	21	10	7	4	7	5	5	4	28	14	7	5	6	12	4	12	5	6	6	28	14	12	12	12	42	6	6	7	2	5.9	1.96667	11.7667	6	2	15	6	1	8
12	25	25	56	16	9	72	6	42	30	56	6	4	1	16	56	1	6	9	1	4	72	72	1	64	64	81	1	1	1	2	4.36667	4.36667	27	7	7	56	3	3	10
28	15	20	9	4	12	12	6	4	1	21	25	4	1	1	24	9	4	4	4	1	25	6	25	4	16	1	1	4	1	2	2.96667	2.63333	9.73333	4	3	12	2	2	6
36	36	9	16	16	9	25	9	16	49	25	9	9	49	25	49	9	9	9	9	36	49	49	36	25	49	49	49	36	9	2	4.93333	4.93333	27	6	6	34	5	5	23
24	35	64	25	24	25	20	35	15	25	35	1	9	1	25	40	1	1	1	1	1	1	1	25	1	15	1	1	16	1	2	3.56667	3.1	15.6667	4	3	18	4	4	20
28	18	21	24	36	16	21	6	18	36	28	16	7	24	27	14	6	5	21	14	18	28	45	10	14	12	6	28	15	10	2	7	2.63333	19.0667	7	3	19	7	2	18
18	18	25	27	36	9	18	54	54	15	9	9	9	8	8	8	81	81	64	64	72	64	81	81	81	81	81	81	81	45	2	8.43333	5.3	45.4333	9	6	52	8	5	39
64	64	64	64	25	49	81	49	49	25	81	1	36	49	36	64	25	36	49	64	16	36	49	25	49	81	25	36	36	25	2	6.5	6.5	45.1	7	7	57	6	6	39
3	3	4	2	1	1	3	4	2	1	63	1	1	1	1	9	1	9	49	9	1	1	1	1	36	49	25	1	1	1	2	2.56667	2.13333	9.5	4	3	19	2	1	2
12	16	6	9	9	12	9	16	9	16	12	25	56	12	30	20	12	12	42	49	56	12	49	56	81	81	81	72	81	9	2	5.3	5.13333	32.0667	6	6	41	5	5	28
4	2	4	2	1	1	3	2	1	4	6	1	4	1	9	2	3	1	2	8	1	1	8	6	9	4	1	3	4	1	2	1.73333	1.83333	3.3	2	2	4	2	1	2
27	81	81	81	81	81	81	81	81	81	81	81	81	81	81	81	81	81	81	81	81	16	81	81	81	81	81	81	81	81	2	8.63333	8.83333	77.0333	9	9	81	9	9	81
12	48	10	25	63	10	10	30	9	6	35	2	21	1	28	48	10	12	49	4	4	25	49	1	56	72	25	25	25	35	2	5.36667	3.96667	25	6	5	33	5	3	18
9	4	9	16	9	4	49	4	12	6	6	9	4	4	4	9	9	4	4	4	6	6	4	4	9	6	4	6	6	6	2	2.56667	2.73333	7.86667	3	3	12	2	3	6
1	10	18	4	1	4	12	1	4	1	4	1	1	1	1	9	12	4	4	4	1	1	1	4	1	28	12	12	16	16	2	2.63333	1.9	6.3	3	2	8	2	2	5
49	64	64	25	49	64	36	49	25	64	49	25	25	9	9	36	1	4	36	9	1	1	1	9	36	36	1	25	36	16	2	4.8	4.8	28.4667	5	5	25	6	6	37
1	25	5	4	1	1	1	1	1	25	25	1	1	1	1	25	1	1	9	1	1	25	25	20	1	35	1	25	25	25	2	2.83333	2.5	10.4667	4	3	14	2	2	6
30	25	4	4	49	25	25	9	9	9	16	9	16	9	36	25	25	25	25	25	25	25	25	25	25	25	25	25	25	25	2	4.53333	4.5	21.6667	4	4	20	4	4	20
28	16	49	9	25	9	9	25	9	25	9	1	16	9	25	16	25	36	49	9	30	9	4	6	6	20	56	36	25	9	2	4.26667	4.13333	20	4	4	14	5	5	25
4	6	12	1	1	2	2	15	1	1	72	1	1	1	1	28	1	1	40	6	1	1	1	1	28	72	42	49	20	1	2	3.16667	2.5	13.7667	5	4	25	2	2	6
9	9	4	25	4	4	9	16	4	9	9	16	9	1	1	9	6	9	6	6	9	6	12	6	9	6	12	6	9	6	2	2.83333	2.7	8.2	3	3	10	3	3	7
6	6	4	4	4	4	9	4	6	6	4	6	6	9	6	8	8	9	4	6	6	6	6	9	9	4	6	9	4	4	2	2.53333	2.4	6.06667	3	3	7	2	2	6
25	36	36	49	16	4	36	4	49	1	25	4	1	1	1	4	1	1	1	1	1	1	1	1	4	25	1	1	4	1	2	2.6	2.6	11.2	4	4	20	2	2	7
9	18	30	14	20	16	16	24	24	9	35	16	48	25	16	20	1	16	30	49	25	4	4	16	49	64	25	36	64	4	2	4.6	4.76667	24.2333	5	5	27	5	5	28
72	64	72	81	56	72	56	72	72	81	81	81	81	56	81	64	72	72	81	72	81	49	64	49	49	81	63	64	64	64	2	8.2	8.36667	68.9	8	8	66	8	9	71
16	9	9	9	25	16	9	9	4	16	9	16	9	4	9	9	16	4	4	4	9	9	9	9	9	16	9	9	9	9	2	3.1	3.1	10.1	3	3	9	3	3	11
1	1	9	4	16	9	9	16	1	9	16	1	4	1	4	16	1	4	16	9	1	1	1	1	4	9	9	9	9	9	2	2.33333	2.33333	6.66667	2	2	7	3	3	8
1	1	1	1	1	4	4	1	1	4	36	1	1	1	9	9	1	4	4	1	1	9	4	1	4	4	1	1	16	9	2	1.8	1.8	4.53333	2	2	7	2	2	3
35	35	40	35	15	35	35	48	48	8	48	25	48	48	48	35	35	35	24	35	40	25	25	35	48	48	48	20	35	25	2	6.83333	5.06667	35.4667	7	6	41	7	5	35
36	36	4	36	4	16	25	16	9	16	16	16	16	16	25	9	25	25	16	16	9	16	9	16	16	16	16	16	16	16	2	4.06667	4.06667	17.4667	4	4	17	4	4	14
12	3	15	12	4	16	9	16	16	1	16	4	4	1	4	6	1	9	16	9	4	1	4	9	49	16	6	2	2	1	2	2.86667	2.53333	8.93333	4	3	14	3	2	7
45	81	81	3	3	16	16	4	36	9	36	1	16	25	9	36	4	9	81	1	1	1	81	25	81	81	9	72	2	1	2	4.7	4.36667	28.8667	6	6	40	4	3	17
1	3	9	49	42	25	25	81	12	6	72	30	12	9	16	16	1	1	4	6	9	1	12	16	25	6	9	9	49	1	2	3.66667	3.83333	18.5667	5	5	24	4	4	24
4	1	1	4	1	1	4	1	1	4	25	16	1	1	1	25	1	1	9	4	1	1	1	1	1	4	1	1	4	1	2	1.66667	1.66667	4.06667	2	2	7	1	1	2
1	1	4	25	1	1	16	1	1	1	1	1	1	1	16	4	1	1	1	9	16	1	1	4	4	6	16	1	9	1	2	1.83333	1.86667	4.9	2	3	8	2	2	4
6	16	4	4	1	4	4	4	4	4	4	4	9	4	4	4	1	1	1	1	4	4	4	4	4	4	4	4	4	1	2	1.9	1.93333	4.03333	2	2	4	2	2	4
9	9	4	9	1	9	4	9	4	4	16	16	9	1	1	1	1	9	1	1	1	1	4	16	16	16	16	16	16	9	2	2.5	2.5	7.63333	3	3	10	2	2	6
9	9	4	16	9	4	16	9	16	4	12	12	9	9	16	16	9	12	9	16	16	16	9	4	16	49	9	16	25	16	2	3.5	3.46667	13.0667	4	4	16	3	3	10
9	3	8	6	9	1	1	25	1	18	6	1	1	1	36	6	1	1	36	1	1	1	1	1	18	18	1	15	9	1	2	2.13333	2.8	7.9	1	4	6	3	2	7
1	1	1	1	1	1	1	1	1	1	1	1	1	1	1	1	1	1	1	1	1	1	1	1	1	4	1	1	1	4	2	1.06667	1.06667	1.2	1	1	1	1	1	1
2	3	12	12	12	6	12	2	12	2	16	1	2	1	6	12	1	2	12	4	2	1	1	12	12	20	2	2	4	12	2	2.76667	2	6.66667	4	3	11	2	2	5
42	36	9	16	1	4	4	4	9	4	25	1	1	12	1	1	1	1	64	16	1	1	4	1	42	9	4	1	1	1	2	2.56667	2.6	10.5667	3	3	12	2	2	4
9	25	25	4	16	4	25	4	4	9	16	1	1	1	4	4	4	4	16	4	4	49	25	4	4	4	1	4	4	4	2	2.7	2.7	9.43333	3	3	9	2	2	7
1	1	1	1	1	1	1	1	1	1	1	1	1	64	1	1	1	1	64	1	1	1	1	1	1	1	1	1	1	2	2	1.46667	1.5	5.23333	1	1	1	2	2	7
1	1	81	25	1	1	1	25	1	1	25	1	1	1	1	1	1	1	1	1	1	1	1	1	1	1	1	1	1	1	2	1.66667	1.66667	6.06667	2	2	6	2	2	11
6	25	6	3	18	2	2	1	15	2	25	2	2	1	1	1	2	1	1	6	1	4	2	6	15	15	1	9	1	1	2	2.5	1.76667	5.9	3	2	9	2	1	4
12	12	15	12	12	9	9	9	12	12	16	16	16	16	16	16	16	16	16	16	16	16	16	16	16	16	16	9	9	9	2	3.76667	3.63333	13.7667	4	4	15	4	3	13
9	1	4	1	4	9	4	1	9	1	1	1	4	1	1	4	16	1	16	4	1	1	1	1	4	4	1	9	4	1	2	1.76667	1.76667	3.96667	2	2	3	2	2	3
1	1	9	4	6	4	4	4	4	4	16	9	1	4	4	4	4	4	4	4	4	4	4	4	4	4	4	4	4	4	2	2.06667	2.03333	4.5	2	2	5	2	2	4
1	15	1	15	9	1	10	3	15	1	25	1	1	1	1	10	1	1	15	1	3	1	1	1	25	25	6	1	1	1	2	2.46667	1.83333	6.43333	4	3	13	2	1	2
9	9	48	1	16	20	12	10	15	4	6	4	20	30	12	4	12	20	25	12	6	4	9	12	6	16	12	12	12	4	2	3.76667	3.03333	12.7333	3	3	9	5	4	19
32	25	4	4	32	4	20	4	28	1	81	9	4	20	8	8	4	25	1	1	1	1	4	10	4	4	4	45	42	35	2	3.6	3.23333	15.5	4	4	17	3	3	14
1	81	16	81	4	81	49	4	36	9	9	1	25	1	1	24	1	25	1	9	1	2	1	1	42	81	49	36	1	5	2	3.7	3.96667	22.6	5	6	37	3	3	17
36	27	54	15	48	45	15	45	15	21	54	1	18	18	27	6	21	45	81	27	14	36	72	36	40	45	54	63	27	18	2	7.76667	4.2	34.1333	7	5	35	9	4	34
2	1	16	9	1	6	1	16	4	4	16	4	1	1	1	9	1	1	16	16	16	1	1	4	1	4	1	4	16	1	2	2.1	2.1	5.83333	2	2	5	2	3	8
27	81	27	54	45	18	27	27	18	81	27	18	18	12	10	36	6	12	81	21	72	24	54	27	27	81	81	36	18	18	2	8.46667	4.13333	36.1333	9	5	43	8	4	33
1	1	1	1	4	1	4	1	1	4	25	1	1	1	1	9	1	4	1	9	1	1	1	1	4	16	1	1	1	1	2	1.53333	1.53333	3.33333	2	2	6	1	1	2
25	20	16	4	16	1	25	25	16	9	9	16	1	1	9	9	9	4	9	16	1	1	1	1	9	9	6	4	9	4	2	2.76667	2.83333	9.5	3	3	9	3	3	8
4	1	25	1	1	1	1	4	1	2	4	1	1	1	1	9	1	1	1	9	1	1	1	1	1	4	16	16	1	4	2	1.66667	1.63333	3.86667	2	2	4	2	2	4
5	7	6	12	14	4	6	6	5	7	35	5	8	1	7	27	3	9	1	5	6	21	18	10	45	14	12	12	12	4	2	5.56667	1.83333	10.9	6	3	18	5	1	7
24	40	49	42	30	49	25	20	24	56	48	1	6	12	24	40	6	4	8	10	15	12	40	42	40	48	40	48	35	8	2	5.9	4.3	28.2	7	5	39	6	5	28
1	15	3	1	1	3	1	1	1	1	1	1	3	1	1	1	2	1	1	1	1	1	9	1	4	1	5	15	1	1	2	1.6	1.36667	2.66667	2	1	3	2	1	2
36	63	15	24	18	18	28	1	15	24	15	3	1	3	4	4	5	3	36	1	4	21	14	28	42	28	63	32	3	5	2	5.13333	3	18.5667	6	4	26	4	2	9
8	16	8	7	8	8	16	8	14	36	16	8	9	8	8	7	7	7	7	7	14	6	6	6	7	21	24	7	7	7	2	7.36667	1.43333	10.6	7	2	12	8	1	11
15	28	15	28	48	21	15	21	8	4	35	36	4	9	9	20	20	16	25	9	9	9	20	9	36	64	8	54	25	16	2	5.26667	3.76667	21.2	6	4	24	5	3	17
8	1	1	9	12	12	6	6	4	49	4	4	6	2	2	12	16	4	12	12	6	4	3	6	9	12	2	20	6	1	2	3	2.33333	8.36667	3	2	7	3	3	10
1	4	6	27	1	81	12	1	12	81	12	8	6	1	1	1	12	2	72	12	4	81	81	81	56	81	1	81	20	6	2	4.76667	3.96667	28.1667	6	5	36	4	3	20
36	14	14	8	24	28	30	10	10	10	8	16	4	1	49	24	18	9	9	1	21	14	9	9	12	16	2	4	10	4	2	4.53333	3.1	14.1333	4	4	13	5	2	13
35	18	81	16	63	45	35	36	36	15	25	1	54	42	56	30	12	1	36	25	36	16	16	6	21	25	4	49	36	1	2	5.3	5.1	29.0667	4	5	21	7	6	41
1	1	10	1	1	1	1	1	1	81	25	1	1	4	4	1	1	1	36	36	1	1	1	1	1	1	1	1	1	1	2	1.93333	1.83333	7.3	1	1	3	2	2	10
9	9	16	16	9	16	16	16	16	25	36	16	9	9	16	9	9	16	12	12	12	12	12	9	12	9	12	9	9	9	2	3.53333	3.63333	13.2333	4	4	15	4	4	14
16	12	12	12	12	12	20	12	20	16	16	16	12	16	16	16	16	16	12	16	16	16	16	12	12	16	16	16	12	16	2	3.86667	3.83333	14.8	4	4	16	4	4	14
12	16	12	12	16	12	16	16	12	16	16	16	16	16	16	16	16	16	16	16	12	16	16	16	16	16	16	16	12	20	2	3.96667	3.83333	15.2	4	4	15	4	4	14
16	4	1	4	1	1	4	1	4	1	81	4	1	1	1	25	1	1	1	1	1	1	1	9	4	9	1	9	1	1	2	1.9	1.9	6.36667	3	3	14	1	1	1
4	4	4	25	1	4	9	4	1	49	16	1	1	1	1	16	1	4	4	1	1	49	4	4	25	16	1	1	4	4	2	2.4	2.4	8.66667	3	3	12	2	2	7
6	30	16	1	1	9	9	9	9	4	36	9	9	9	9	9	4	4	9	4	4	4	4	9	9	9	9	9	9	4	2	2.83333	2.76667	8.86667	3	3	10	3	3	7
1	1	1	2	12	1	3	1	1	1	1	1	1	1	1	1	1	4	1	1	1	1	6	1	1	4	1	1	1	1	2	1.33333	1.16667	1.83333	2	1	2	1	1	2
64	64	81	9	6	35	12	6	9	4	15	12	20	24	2	35	42	20	64	6	6	1	1	15	35	56	9	35	64	1	2	4.86667	4.03333	25.1	5	4	20	5	4	27
1	42	81	21	1	2	81	1	1	81	81	1	1	81	1	45	18	1	81	5	1	1	1	15	81	81	30	4	1	2	2	4.56667	3.76667	28.1333	7	5	44	4	3	25
1	4	1	3	1	1	12	3	1	12	2	4	1	1	2	8	20	1	2	1	1	1	6	2	4	6	2	1	1	2	2	2	1.43333	3.56667	3	2	5	2	1	2
4	4	4	4	1	1	1	1	1	1	4	1	1	1	1	4	1	1	1	2	1	1	1	1	1	4	1	1	1	1	2	1.26667	1.23333	1.73333	1	1	2	1	1	1
1	25	1	1	1	1	25	81	1	1	81	1	1	1	1	81	1	1	1	1	1	1	1	1	1	25	25	1	1	4	2	2.36667	2.36667	12.3	4	4	24	2	2	9
25	25	25	25	25	25	25	25	25	25	25	25	25	25	25	25	25	25	25	25	25	25	25	25	25	25	25	25	25	25	2	5	5	25	5	5	25	5	5	25
4	4	4	4	9	4	4	4	9	4	4	4	4	4	4	4	9	4	1	4	1	1	4	2	4	6	9	9	1	1	2	2	2	4.33333	2	2	5	2	2	4
16	16	16	16	16	16	16	16	16	4	16	4	16	1	4	4	1	16	4	16	16	1	4	9	16	16	16	16	16	9	2	3.23333	3.23333	11.6333	4	4	13	4	4	13
4	4	4	4	4	4	4	4	4	4	4	4	4	4	4	4	4	4	4	4	4	4	4	4	4	4	4	4	4	4	2	2	2	4	2	2	4	2	2	4
8	4	4	16	9	4	9	16	2	1	16	4	6	4	6	6	12	16	16	3	16	1	4	6	12	16	16	8	16	8	2	3.1	2.6	8.83333	3	3	10	3	3	9
8	4	4	16	9	4	9	16	2	1	16	4	6	4	6	6	12	16	16	3	16	1	4	6	12	16	16	8	16	8	2	3.1	2.6	8.83333	3	3	10	3	3	9
25	25	25	25	25	25	25	25	25	25	25	25	25	25	25	9	9	25	49	4	1	1	4	9	4	81	36	1	9	1	2	4.13333	4.13333	20.6	5	5	24	4	4	21
1	1	1	3	1	1	1	1	1	1	81	1	1	1	1	49	1	1	1	36	1	1	1	1	1	25	1	1	1	1	2	1.83333	1.76667	7.3	3	3	16	1	1	1
64	81	81	81	64	1	81	25	64	36	81	9	1	1	1	64	1	81	81	49	1	81	81	81	81	81	81	25	81	9	2	6.43333	6.43333	51.6333	9	9	78	5	5	37
30	1	49	25	4	72	36	49	21	72	81	30	49	1	4	42	49	12	42	64	30	49	36	54	20	49	25	25	25	25	2	5.7	5.56667	35.7	6	6	39	6	5	36
6	4	8	4	1	45	16	20	4	16	56	4	1	1	9	16	16	25	4	16	16	16	16	16	16	16	16	9	36	1	2	3.6	3.3	14.3333	4	4	18	4	3	17
45	24	36	56	49	2	4	4	9	49	81	1	81	81	81	4	4	9	1	81	81	81	81	81	81	81	81	81	81	81	2	6.53333	6.26667	50.4	7	7	56	6	6	47
4	4	9	25	25	16	16	9	49	49	20	12	49	36	9	64	49	16	16	4	64	81	64	25	81	81	81	81	81	81	2	5.86667	5.8	40.0333	7	7	51	6	6	35
25	1	1	1	1	49	1	1	1	1	4	1	1	1	1	1	1	1	9	9	1	81	36	4	4	49	49	81	81	49	2	3.13333	3.13333	18.2	3	3	15	2	2	14
3	3	1	4	4	1	8	8	8	4	4	8	8	16	16	16	16	16	16	16	16	16	16	16	16	8	16	8	16	16	2	3.5	2.9	10.6667	4	3	11	3	3	9
9	9	4	9	36	4	9	36	16	1	16	9	1	1	36	12	25	9	1	9	1	1	25	16	16	64	36	25	36	9	2	3.56667	3.53333	16.0333	5	4	22	3	3	13
35	56	10	30	20	12	56	12	30	64	64	25	49	9	4	36	64	1	1	1	49	36	25	9	16	49	9	49	25	36	2	5.2	4.8	29.4	6	5	32	5	4	25
8	4	4	16	9	4	9	16	2	1	16	4	6	4	6	6	12	16	16	3	16	1	4	6	12	16	16	8	16	8	2	3.1	2.6	8.83333	3	3	10	3	3	9
20	12	20	12	24	20	15	25	30	12	16	20	36	30	16	16	9	16	16	16	20	16	16	12	9	25	25	25	36	36	2	4.63333	4.2	20.0333	4	4	18	5	5	24
4	4	4	4	4	4	4	4	4	4	4	4	4	4	4	4	4	4	4	4	4	4	4	4	4	4	4	4	4	4	2	2	2	4	2	2	4	2	2	4
4	6	6	9	6	9	9	4	9	4	6	6	6	9	6	9	9	6	4	4	4	4	6	6	4	4	4	4	4	4	2	2.26667	2.53333	5.83333	2	3	7	2	3	6
3	2	15	1	6	2	2	1	1	6	1	4	1	1	2	1	1	1	1	1	1	1	1	1	12	2	1	1	1	1	2	1.63333	1.23333	2.5	2	1	2	2	1	4
1	9	1	9	1	9	1	9	1	9	1	9	1	9	1	9	1	9	9	1	9	1	9	1	9	1	9	1	9	1	2	2	2	5	2	2	5	2	2	7
20	20	1	6	16	2	9	12	1	36	25	6	25	20	30	12	1	2	1	6	1	12	2	20	30	42	64	6	9	16	2	3.73333	3.16667	15.1	4	4	21	3	3	12
25	25	1	25	9	81	9	81	25	81	81	25	81	81	81	81	81	81	1	25	1	1	1	25	25	9	81	25	81	1	2	5.8	5.53333	41	6	5	36	7	7	58
6	2	6	4	6	1	1	2	2	1	1	2	3	2	3	3	1	1	2	1	4	1	1	2	1	1	1	1	1	1	2	1.56667	1.3	2.13333	2	1	2	2	1	3
25	25	25	25	25	4	25	15	15	15	20	6	1	1	12	8	3	9	6	2	3	1	1	1	1	1	1	2	3	4	2	3.06667	2.4	9.5	3	2	10	3	3	10
8	10	1	1	1	1	15	1	2	16	49	9	1	36	1	16	1	4	25	12	1	81	36	15	15	72	1	8	4	18	2	3.06667	3.43333	15.3667	4	4	22	2	2	7
25	1	1	1	1	1	9	9	9	9	1	1	1	1	1	1	1	1	1	1	1	1	9	9	9	9	9	1	1	1	2	1.73333	1.73333	4.2	2	2	7	1	1	3
16	16	16	16	16	16	16	16	25	4	4	36	9	36	25	36	4	4	4	25	9	4	4	4	4	36	9	9	36	36	2	3.76667	3.76667	16.3667	4	4	15	4	4	16
16	16	16	16	16	16	16	16	25	4	4	36	9	36	25	36	4	4	4	25	9	4	4	4	4	36	9	9	36	36	2	3.76667	3.76667	16.3667	4	4	15	4	4	16
12	4	9	15	18	12	10	12	18	45	25	36	2	35	16	18	9	8	9	4	9	30	12	9	28	30	1	27	10	4	2	5.63333	2.7	15.9	5	3	17	6	2	16
16	25	36	49	25	16	36	25	16	16	25	16	16	16	9	49	25	25	25	36	16	25	16	16	16	25	16	16	16	25	2	4.7	4.7	22.9667	5	5	26	5	5	21
9	4	36	4	1	9	1	9	16	1	1	16	16	49	1	1	1	1	1	1	1	1	1	1	1	1	1	1	1	1	2	1.93333	1.93333	6.26667	1	1	3	3	3	12
25	25	25	25	25	25	25	25	25	25	25	25	25	25	25	25	25	25	25	25	25	25	25	25	25	25	25	25	25	25	2	5	5	25	5	5	25	5	5	25
9	9	9	9	1	1	5	3	3	3	8	5	4	5	4	4	1	10	8	25	4	4	16	1	1	5	1	1	25	1	2	2.76667	2.8	6.16667	3	3	5	3	3	7
16	1	1	1	1	4	4	4	9	6	6	4	1	4	4	1	1	4	2	2	2	2	2	2	2	4	4	6	6	4	2	1.76667	1.93333	3.66667	2	2	4	2	2	3
28	24	25	12	4	20	16	5	12	3	15	12	6	1	1	12	2	2	15	1	1	1	16	16	25	24	9	12	6	1	2	3.4	2.8	10.9	4	4	16	3	2	7
4	2	2	2	1	1	2	1	4	1	4	1	1	1	1	1	1	1	1	1	1	1	1	1	1	4	1	1	1	1	2	1.33333	1.1	1.53333	2	1	2	1	1	1
1	4	4	4	15	4	4	4	64	12	6	4	4	4	4	4	1	1	1	1	1	1	1	1	1	1	1	1	1	1	2	1.9	1.76667	5.2	2	2	9	2	2	5
1	1	20	1	1	20	20	4	4	1	1	1	1	1	1	1	1	1	6	6	1	1	1	1	1	1	1	1	1	1	2	1.6	1.43333	3.43333	2	1	3	2	2	5
1	1	9	4	1	64	16	1	49	64	81	1	1	1	1	16	1	4	1	4	1	4	4	1	1	16	1	4	1	1	2	2.5	2.5	11.8333	4	4	19	3	3	15
4	4	1	81	4	1	4	1	9	4	81	1	1	1	1	1	1	1	1	16	1	1	4	4	9	49	9	4	4	16	2	2.43333	2.43333	10.6333	4	4	25	1	1	2
6	4	16	4	1	16	16	16	1	1	9	1	1	1	1	1	1	1	9	16	1	1	1	1	1	2	6	1	6	1	2	1.86667	1.86667	4.76667	2	2	4	2	2	6
3	9	1	6	36	1	2	1	1	1	49	1	1	1	2	2	1	1	1	1	1	1	10	1	54	81	1	18	4	1	2	2.33333	2.23333	9.76667	3	4	21	2	2	5
1	4	1	4	1	1	12	1	1	1	1	1	1	1	1	6	1	1	1	1	1	1	2	1	6	16	16	12	1	1	2	1.66667	1.46667	3.3	3	2	7	1	1	1
1	1	1	4	1	1	16	1	1	9	9	4	1	1	1	4	1	1	16	9	1	1	9	9	9	9	1	1	1	1	2	1.76667	1.76667	4.16667	3	3	7	1	1	2
1	25	1	25	1	1	49	1	1	1	81	1	1	1	25	25	25	25	1	25	1	25	1	25	25	25	25	1	1	1	2	3.06667	3.06667	14.8667	5	5	28	1	1	3
25	4	64	9	9	4	4	25	16	25	4	4	1	4	4	9	9	9	1	9	1	1	4	16	25	64	64	36	81	9	2	3.6	3.6	18	4	4	22	4	4	22
2	4	4	4	1	1	4	9	9	16	25	16	1	1	1	1	1	1	1	5	21	1	1	1	1	4	4	4	4	4	2	2.1	1.86667	5.06667	2	2	5	2	2	6
1	1	1	16	1	1	16	1	1	1	64	1	1	1	4	81	1	1	1	1	1	1	1	1	1	16	1	1	1	1	2	1.83333	1.83333	7.36667	3	3	20	1	1	1
1	1	1	1	1	1	1	1	1	1	81	1	1	1	1	81	1	1	1	1	1	1	1	1	1	1	1	1	1	1	2	1.53333	1.53333	6.33333	3	3	17	1	1	1
48	27	21	6	42	30	54	21	27	21	54	63	9	21	63	54	54	54	54	1	63	27	54	1	72	49	27	54	42	54	2	5.16667	7.16667	38.9	5	8	40	5	6	32
2	1	49	1	18	1	9	1	1	1	5	25	1	1	1	3	1	1	1	3	1	1	1	1	1	5	1	1	3	1	2	1.9	1.63333	4.73333	2	1	3	2	2	8
81	25	25	25	81	25	81	25	25	25	81	25	1	25	25	81	81	81	1	1	1	81	81	1	81	81	1	25	25	1	2	5.53333	5.53333	39.9333	7	7	54	5	5	31
1	1	1	2	2	1	1	1	1	9	25	1	1	1	4	64	9	1	4	4	1	4	4	25	4	4	4	1	1	1	2	1.93333	1.93333	6.1	3	3	13	1	1	2
6	16	16	30	25	4	9	1	16	49	36	4	4	9	16	49	4	1	36	64	1	25	16	4	9	36	64	16	16	1	2	3.93333	3.86667	19.4333	5	5	27	3	3	13
6	2	2	4	4	3	4	4	2	6	6	9	9	1	4	6	8	4	9	4	4	4	3	2	4	3	6	6	4	4	2	2.26667	2	4.56667	2	2	4	2	2	4
1	1	4	1	1	1	1	1	1	1	1	1	1	1	1	1	81	1	1	1	1	1	1	81	1	1	1	1	1	1	2	1.63333	1.53333	6.43333	2	2	9	1	1	1
2	1	63	1	1	16	1	1	1	81	9	1	4	1	1	1	4	1	9	64	1	1	1	1	1	1	1	1	4	1	2	2.1	2.06667	9.2	1	1	2	3	3	17
16	16	16	16	16	16	16	16	16	16	16	16	16	16	16	16	16	16	16	16	16	16	16	16	16	16	16	16	16	16	2	4	4	16	4	4	16	4	4	16
9	9	9	9	9	9	9	9	9	9	9	9	9	9	9	9	9	9	9	9	9	9	9	9	9	9	9	9	9	9	2	3	3	9	3	3	9	3	3	9
25	25	25	25	25	25	25	25	25	25	25	25	25	25	25	25	25	25	25	25	25	25	25	25	25	25	25	25	25	25	2	5	5	25	5	5	25	5	5	25
6	1	81	81	1	81	1	81	1	36	25	16	81	1	1	1	25	1	1	25	1	1	1	1	1	1	1	1	49	1	2	3.23333	3.26667	20.1667	2	2	11	5	5	41
49	81	25	49	81	42	49	36	81	81	25	36	9	81	49	81	36	36	81	25	16	25	36	64	25	36	64	81	81	49	2	6.9	6.86667	50.3333	7	7	51	7	7	49
35	48	63	8	24	14	35	63	81	72	12	1	1	24	56	81	40	56	56	1	28	81	72	1	72	12	1	81	1	1	2	5.2	5.63333	37.3667	5	5	38	5	6	35
9	9	9	9	9	4	9	4	4	9	9	4	4	1	4	4	4	4	4	1	1	1	1	1	9	9	1	1	16	1	2	2.1	2.1	5.16667	2	2	6	2	2	6
15	1	4	9	9	1	9	4	1	25	25	1	1	4	9	16	16	9	1	16	1	4	4	4	9	9	1	16	16	16	2	2.66667	2.6	8.53333	3	3	9	2	2	7
9	9	81	20	20	81	25	56	16	9	20	49	56	1	9	25	12	36	72	72	30	20	15	56	12	20	6	30	42	1	2	5	5.13333	30.3333	4	5	22	6	6	41
20	2	1	25	25	49	25	1	16	1	12	1	1	6	15	21	10	1	12	1	1	1	1	1	1	5	1	42	25	4	2	3.26667	2.46667	10.9	4	2	11	3	2	11
81	81	81	25	25	25	25	36	81	25	64	25	49	25	49	81	49	25	81	49	49	49	64	49	49	64	49	81	49	49	2	7	7	51.1333	7	7	55	6	6	39
9	4	9	9	12	16	16	16	16	16	16	16	16	16	16	25	16	16	16	16	16	16	16	16	16	16	16	16	16	25	2	3.9	3.86667	15.3667	4	4	16	4	4	15
6	1	12	2	12	15	12	1	16	36	6	4	9	1	16	16	24	6	24	2	16	42	6	6	24	25	5	5	14	3	2	4.06667	2.66667	12.2333	4	3	12	4	3	12
9	16	1	1	4	6	16	9	6	9	9	4	9	9	9	9	9	9	4	9	6	6	12	9	4	9	4	9	9	9	2	2.7	2.73333	7.8	3	3	8	3	3	7
1	1	1	4	1	9	16	4	9	1	81	16	36	9	9	9	25	16	36	9	9	9	49	81	64	64	49	64	49	25	2	4.33333	4.33333	25.2	6	6	43	3	3	14
36	63	25	81	15	36	36	45	25	9	81	5	18	9	8	36	9	16	27	36	12	25	56	45	81	81	21	14	25	14	2	6.63333	4.73333	33	8	7	54	6	4	21
4	4	16	4	1	49	49	4	4	4	49	1	1	1	1	49	1	1	1	16	1	1	1	1	4	16	1	16	16	16	2	2.63333	2.63333	11.1	3	3	18	2	2	9
35	81	36	1	81	1	1	25	9	81	1	9	3	1	45	1	1	49	25	1	1	25	49	4	64	9	1	25	25	16	2	4.13333	3.86667	23.5333	3	3	14	5	5	30
1	1	49	1	1	1	4	1	1	1	49	1	1	1	1	1	1	1	1	49	1	1	1	1	1	49	25	9	1	1	2	2.03333	2.03333	8.56667	3	3	13	2	2	6
12	8	6	20	36	4	12	9	20	4	49	25	4	4	49	25	4	16	4	9	1	4	16	64	49	36	9	49	16	16	2	4.1	3.86667	19.3333	5	5	30	3	3	10
4	9	16	25	4	4	16	49	16	1	81	4	4	1	4	16	1	16	4	4	1	1	1	9	4	16	4	1	1	1	2	2.66667	2.66667	10.6	4	4	19	3	3	10
49	42	42	40	42	36	36	25	25	48	42	42	42	42	42	49	25	56	49	56	64	64	56	42	42	42	25	35	35	25	3	6.76667	6.13333	42	7	6	40	7	6	43
25	25	25	81	25	25	25	81	25	1	25	25	1	9	9	81	4	25	25	1	25	25	25	25	81	25	1	25	25	1	3	4.63333	4.63333	26.7	6	6	39	4	4	24
1	9	9	16	16	4	16	1	1	9	4	1	1	9	9	9	16	9	4	16	9	4	4	1	16	16	9	4	4	1	3	2.53333	2.53333	7.6	3	3	9	3	3	7
9	1	9	15	9	1	1	4	1	1	25	1	1	1	9	12	1	9	1	1	1	1	1	9	4	4	1	1	16	1	3	2.03333	1.83333	5.03333	3	2	7	2	2	5
4	1	1	9	4	1	4	1	4	1	6	1	1	1	4	1	1	1	1	1	1	1	1	4	9	4	1	1	1	1	3	1.43333	1.4	2.4	2	2	4	1	1	1
4	9	12	6	6	6	6	2	6	4	12	1	1	1	6	6	6	6	12	9	2	1	4	1	6	12	9	6	6	2	3	2.36667	2.2	5.66667	3	2	7	2	2	5
8	8	16	4	8	3	4	6	4	3	6	4	2	4	8	4	9	4	8	3	2	2	3	3	6	6	8	2	8	2	3	2.9	1.76667	5.26667	3	2	5	3	2	6
20	36	36	12	6	12	20	6	16	6	9	4	16	16	6	16	4	9	9	4	4	4	4	4	16	25	36	16	9	4	3	3.5	3.23333	12.8333	4	4	16	4	3	12
49	42	64	25	4	64	36	72	4	2	25	1	20	6	4	20	16	56	56	4	42	4	6	6	64	56	9	4	42	6	3	4.4	4.8	26.9667	4	5	25	5	6	37
1	81	25	25	25	1	25	9	1	1	25	25	1	1	1	25	1	1	1	25	1	16	16	16	25	25	9	4	9	4	3	3.16667	3.16667	14.1667	4	4	19	2	2	7
16	16	9	16	4	9	4	4	4	4	1	1	1	1	4	9	9	9	9	4	4	9	16	16	16	16	16	9	9	9	3	2.73333	2.73333	8.46667	3	3	11	2	2	5
24	40	25	21	9	15	21	64	21	7	21	15	35	1	1	21	1	15	49	21	21	32	21	21	21	32	72	21	21	15	3	6.16667	3.46667	23.4667	7	4	27	6	4	21
72	81	81	81	81	25	81	49	64	49	81	1	25	81	16	81	81	81	81	81	9	4	4	81	81	81	81	1	81	1	3	6.9	6.93333	56.5667	8	8	72	7	7	56
64	64	36	25	25	64	36	36	36	81	81	9	64	81	64	9	49	49	64	9	81	9	81	16	81	81	25	81	81	25	3	6.76667	6.76667	50.2333	7	7	47	8	8	60
1	81	81	81	1	81	81	1	16	81	81	81	1	81	81	81	16	25	81	1	81	1	1	81	81	81	81	9	81	4	3	6.23333	6.23333	51.1667	8	8	67	6	6	51
56	25	24	72	40	49	56	25	64	1	49	25	1	1	49	63	1	1	20	1	9	1	1	4	1	49	1	1	9	1	3	4.03333	3.86667	23.3333	5	5	36	3	3	16
1	1	25	25	25	1	1	1	1	25	25	1	1	1	1	25	1	1	1	1	1	1	1	1	1	25	25	1	1	1	3	2.06667	2.06667	7.4	3	3	13	2	2	8
4	1	4	4	1	4	4	4	4	4	4	4	4	4	4	4	4	4	4	4	4	1	1	1	1	4	4	1	1	1	3	1.7	1.7	3.1	2	2	3	2	2	3
9	42	4	6	9	4	25	4	4	4	9	4	4	4	16	9	42	12	9	4	1	4	4	4	4	4	25	16	16	4	3	2.96667	2.83333	10.2	3	3	9	2	2	6
16	9	1	4	4	4	4	1	4	4	4	9	4	4	4	4	9	9	9	4	4	25	25	25	25	25	25	25	25	25	3	3.06667	3.06667	11.3333	4	4	15	2	2	6
9	1	16	10	2	6	8	9	9	9	6	9	9	9	9	9	4	4	81	9	25	9	4	9	8	9	9	9	9	9	3	3.23333	2.9	10.9333	3	3	8	3	3	10
20	3	63	4	63	25	9	1	1	72	9	4	1	36	63	81	1	3	9	81	1	81	36	81	81	81	35	81	81	1	3	5	5.46667	36.9333	5	6	42	5	5	35
36	36	36	36	36	36	36	36	36	36	36	36	36	36	36	36	36	36	36	36	36	36	36	36	36	36	36	36	36	36	3	6	6	36	6	6	36	6	6	36
16	12	36	6	1	9	42	1	12	20	2	1	1	1	1	1	4	1	1	1	1	1	1	6	24	40	4	10	15	1	3	2.6	2.4	9.06667	4	3	14	2	2	9
15	1	15	25	1	1	3	25	25	1	35	1	10	1	1	35	1	25	1	1	5	1	1	1	10	10	1	5	1	1	3	2.93333	2.03333	8.63333	4	3	15	3	2	9
9	81	4	9	9	36	81	9	64	49	64	9	81	9	25	36	81	25	81	4	36	36	49	25	49	81	81	9	25	4	3	5.7	5.7	38.7	7	7	54	5	5	28
25	25	1	25	1	1	25	1	1	16	16	9	1	16	1	49	1	16	49	16	1	81	16	1	1	1	9	16	9	9	3	3.16667	3.16667	14.6333	3	3	14	2	2	6
15	9	9	25	25	9	25	8	25	6	30	6	24	4	8	9	8	21	64	8	6	15	24	8	25	49	24	42	30	8	3	4.63333	3.7	18.9667	5	5	24	4	3	14
12	9	6	20	16	28	21	4	8	9	8	1	5	1	15	28	28	18	28	1	1	18	30	1	48	45	9	15	15	4	3	4.33333	3.5	15.0667	5	4	22	4	2	10
49	12	12	9	6	4	6	12	9	12	12	9	9	9	9	12	12	12	12	6	4	6	4	4	6	6	2	6	2	1	3	2.86667	2.86667	9.13333	3	3	7	3	3	8
40	64	20	54	28	42	30	42	49	9	28	6	20	1	1	25	1	9	20	6	1	64	20	9	49	20	24	2	2	1	3	4.56667	3.96667	22.9	6	5	31	4	4	17
4	3	8	6	12	1	1	1	3	4	12	3	4	3	12	6	1	6	8	6	2	1	1	2	3	2	1	3	6	3	3	2.63333	1.46667	4.26667	2	1	4	3	2	5
28	72	9	48	1	42	35	25	35	1	48	1	1	25	16	25	35	1	49	9	1	4	1	63	64	81	49	49	49	1	3	4.96667	4.4	28.9333	7	6	45	3	3	16
25	25	25	12	25	42	42	42	25	56	42	6	20	6	12	42	20	42	81	42	30	12	12	12	12	12	6	42	42	56	3	4.73333	5.53333	28.9333	4	5	22	5	6	33
1	1	9	1	16	16	16	4	1	16	16	1	16	16	1	25	25	1	16	1	16	9	1	1	1	1	1	1	4	1	3	2.36667	2.36667	7.83333	2	2	6	3	3	11
72	81	25	25	25	25	25	25	25	25	81	1	16	4	4	16	25	25	64	25	64	4	4	25	25	81	81	25	25	4	3	5.13333	5.16667	31.7333	6	6	39	5	5	26
1	4	1	9	4	1	1	1	1	1	4	1	1	1	1	1	1	1	1	1	1	1	4	1	4	1	4	1	1	1	3	1.26667	1.26667	1.86667	2	2	3	1	1	1
36	42	36	49	36	36	16	16	25	25	25	36	16	30	42	16	25	16	25	16	25	30	25	20	16	16	25	30	36	25	3	5.16667	5.1	27.0667	5	5	23	5	5	27
25	49	4	36	49	36	36	36	36	49	49	36	49	9	36	49	49	49	49	49	49	36	49	49	49	49	49	49	49	49	3	6.36667	6.36667	41.9	7	7	45	6	6	38
9	9	25	4	25	25	25	25	25	9	9	25	25	9	25	9	25	9	25	25	25	9	9	9	9	9	9	16	9	25	3	3.93333	3.93333	16.5333	3	3	12	4	4	19
1	1	1	1	1	1	8	1	1	1	1	1	1	1	1	1	1	1	1	1	1	1	1	1	9	36	64	1	1	1	3	1.7	1.46667	4.76667	3	2	12	1	1	1
4	9	4	9	1	1	4	4	4	4	4	4	4	4	4	4	4	4	4	4	4	4	4	4	4	16	9	4	9	4	3	2.13333	2.13333	4.86667	2	2	6	2	2	4
4	16	36	16	1	4	9	16	16	25	64	1	4	1	4	4	1	49	4	4	9	1	1	36	4	36	16	4	4	1	3	3.03333	3.03333	13.0333	4	4	20	3	3	15
16	16	4	16	9	16	16	16	12	16	16	1	1	1	16	16	1	1	6	1	1	16	16	2	16	16	16	12	16	16	3	3.06667	3	10.8	4	4	14	3	3	8
16	9	1	49	9	3	36	81	9	36	9	6	1	1	1	9	1	1	1	1	1	1	1	1	1	16	64	1	1	1	3	2.6	2.7	12.2667	4	4	20	3	3	14
49	30	42	56	81	64	64	48	81	30	49	42	81	81	49	48	35	30	81	40	32	81	35	48	48	72	28	56	42	30	3	7.6	6.66667	51.7667	8	7	53	8	7	53
2	4	3	6	1	3	6	4	1	1	6	1	1	1	1	9	3	1	25	4	1	1	1	1	4	9	4	1	9	1	3	1.86667	1.66667	3.83333	2	2	5	2	1	3
4	21	1	4	28	4	4	1	6	1	64	1	1	1	14	1	1	8	4	1	1	5	5	3	49	63	32	27	1	1	3	3.63333	2.16667	11.9	5	3	23	2	2	5
4	20	12	25	1	1	16	18	7	1	36	20	1	1	9	25	1	12	1	12	1	1	2	1	15	1	1	1	1	1	3	2.33333	2.56667	8.26667	3	3	13	2	2	5
4	6	6	1	9	9	4	6	16	9	4	1	4	4	16	4	9	4	16	9	4	9	9	4	9	9	12	16	9	9	3	2.73333	2.6	7.7	3	3	7	3	2	6
1	4	1	16	1	1	25	1	4	1	9	1	1	1	1	4	1	1	1	1	1	4	4	1	1	4	1	1	1	1	3	1.5	1.5	3.16667	2	2	7	1	1	1
16	1	49	9	9	16	12	25	16	9	25	4	4	4	4	4	1	1	4	25	9	1	4	4	4	16	1	1	9	1	3	2.73333	2.7	9.6	3	3	10	3	3	14
1	1	81	3	1	2	1	81	1	1	1	16	81	1	1	1	9	81	81	81	1	81	81	81	1	81	1	1	81	1	3	4.2	4.1	31.2	4	3	25	5	5	41
16	16	1	16	1	9	16	9	9	16	25	1	4	1	1	16	1	4	1	1	1	1	4	1	16	49	25	16	16	1	3	2.66667	2.66667	9.8	4	4	18	2	2	6
3	1	1	2	1	2	4	4	1	1	1	1	1	1	1	1	3	1	1	1	1	1	3	1	1	2	2	1	1	1	3	1.53333	1	1.53333	2	1	2	1	1	1
1	1	1	1	4	1	1	1	1	1	1	4	1	1	4	4	1	4	1	4	1	1	1	1	2	4	4	1	4	1	3	1.33333	1.3	1.93333	1	1	2	1	1	2
25	9	81	25	4	49	21	1	4	9	36	1	1	36	81	64	9	25	49	16	9	1	4	9	9	1	9	9	9	1	3	3.76667	3.9	20.2333	4	4	18	4	4	22
32	28	10	24	28	32	32	10	24	16	40	6	21	21	32	40	12	10	18	10	14	10	32	6	18	40	40	28	18	12	3	6.7	3.16667	22.1333	7	4	30	7	3	18
15	20	16	42	6	30	6	9	9	1	81	16	1	4	36	42	3	9	9	9	1	10	9	16	1	49	1	1	1	1	3	3.4	3.23333	15.1333	4	4	26	2	3	8
2	2	1	1	1	2	1	9	1	1	1	1	1	1	1	2	1	2	4	1	1	2	2	1	1	1	1	1	3	1	3	1.46667	1.06667	1.66667	1	1	1	2	1	2
25	25	25	25	25	4	25	25	25	25	25	25	9	1	25	25	4	9	25	25	4	4	4	4	9	16	4	4	25	4	3	3.73333	3.73333	16	4	4	16	4	4	15
4	4	1	16	16	1	1	36	9	64	49	25	1	1	1	1	4	1	1	4	1	6	1	9	9	16	16	16	25	25	3	2.9	2.86667	12.1333	3	3	13	3	3	15
21	24	35	36	21	28	35	28	15	28	49	6	45	2	4	15	21	25	63	28	15	35	35	15	24	28	8	10	21	21	3	6.06667	3.8	24.7	6	4	26	6	4	25
1	1	16	16	16	16	16	16	16	20	24	16	20	1	20	16	1	25	1	1	25	1	1	30	25	16	1	25	30	1	3	3.2	3.43333	13.8	4	4	16	4	4	19
63	54	48	72	49	48	48	48	56	42	56	35	56	9	49	36	4	36	49	36	64	81	49	36	25	36	36	64	64	36	3	7	6.33333	46.1667	7	6	45	7	6	46
12	42	9	1	1	6	16	4	9	4	25	9	4	9	9	16	4	9	1	1	1	4	1	9	25	16	20	1	9	1	3	2.63333	2.76667	9.26667	3	4	14	2	2	6
24	1	81	42	1	49	6	4	36	4	56	1	42	1	1	56	1	1	1	1	42	35	1	9	28	63	1	1	1	1	3	3.53333	3.43333	19.7	5	5	30	4	4	23
28	1	6	21	1	9	9	1	25	49	35	1	25	1	1	15	1	1	1	1	9	1	1	6	32	35	1	1	1	1	3	2.8	2.5	10.6667	4	4	18	3	3	10
81	81	81	25	9	81	64	25	9	25	81	1	25	25	1	81	1	81	81	25	25	25	25	1	81	49	81	49	64	1	3	5.86667	5.86667	42.8	7	7	50	6	6	44
9	16	9	9	1	4	16	4	4	1	4	1	4	1	9	4	49	4	4	4	4	9	9	4	16	16	16	16	9	1	3	2.63333	2.63333	8.56667	3	3	10	2	2	4
7	18	6	18	2	8	14	4	10	9	32	1	9	6	3	4	8	12	7	7	5	3	20	12	16	21	15	10	4	14	3	5.23333	2.16667	10.1667	5	3	16	6	1	7
4	4	4	4	3	12	4	6	4	1	6	2	9	1	1	4	4	1	1	4	1	1	1	1	1	4	4	4	4	1	3	1.8	1.66667	3.36667	2	2	3	2	2	4
25	49	81	81	1	1	81	1	25	25	81	1	1	36	36	36	1	36	81	81	81	36	36	81	81	81	81	36	81	9	3	6.03333	6.03333	45.4333	8	8	66	5	5	34
40	40	5	4	9	9	16	4	2	25	81	9	25	4	9	25	9	9	64	25	25	49	9	25	64	25	25	25	25	1	3	4.66667	4.23333	22.9	5	5	28	4	3	14
1	1	1	1	1	1	1	4	2	2	4	4	1	1	4	4	4	1	1	4	4	1	1	4	1	4	1	4	4	1	3	1.43333	1.43333	2.26667	2	1	2	1	1	2
15	49	64	20	12	49	56	64	16	42	24	12	24	35	42	12	12	24	64	56	35	56	25	9	30	20	20	30	48	72	3	6	5.36667	34.5667	5	4	23	7	6	40
9	1	9	64	1	9	36	36	25	1	16	9	4	1	25	16	1	16	1	9	9	1	1	25	16	16	25	25	16	1	3	3.26667	3.26667	14.1333	5	5	24	3	3	10
72	72	81	16	16	81	64	64	16	81	25	25	81	25	36	16	81	25	36	49	25	64	64	25	25	81	36	16	81	1	3	6.46667	6.4	46	6	6	37	7	7	56
48	48	49	49	21	18	25	36	18	4	25	24	4	4	4	25	1	4	4	36	4	1	1	8	9	30	56	30	6	4	3	4.23333	3.76667	19.8667	5	5	25	4	3	15
4	1	1	1	4	1	25	16	2	9	64	4	4	1	1	1	1	1	1	1	1	1	9	1	1	9	1	4	1	1	3	1.86667	1.83333	5.73333	3	3	11	2	2	4
16	16	16	4	4	16	16	16	4	4	16	4	4	4	4	4	4	4	4	4	4	4	4	4	4	25	4	4	4	4	3	2.56667	2.56667	7.5	3	3	9	3	3	8
1	1	9	1	1	1	1	4	1	9	64	1	1	1	1	4	1	1	4	4	1	1	1	1	4	4	4	1	4	1	3	1.63333	1.63333	4.43333	2	2	9	2	2	3
81	81	81	81	36	9	81	81	81	49	64	81	1	64	49	49	1	1	81	1	1	81	36	1	1	81	25	64	25	1	3	5.9	5.9	45.6333	6	6	50	5	5	35
4	1	1	4	4	1	6	1	1	1	9	1	1	1	1	4	1	1	1	1	1	1	1	1	1	4	1	4	1	1	3	1.33333	1.3	2.03333	2	2	3	1	1	1
9	16	1	1	1	1	64	36	1	4	81	9	1	1	25	12	1	36	1	25	1	1	4	1	25	1	64	81	16	1	3	3.23333	3.2	17.3667	4	4	25	2	2	10
6	4	9	6	3	6	3	2	6	1	6	2	4	2	2	4	1	2	2	1	2	1	2	2	2	4	1	1	4	1	3	1.6	1.83333	3.06667	2	2	4	2	2	4
4	12	12	1	1	2	4	9	1	1	1	1	1	1	1	1	1	1	9	4	4	9	1	4	4	4	4	1	4	1	3	1.7	1.66667	3.46667	2	2	3	2	2	4
4	4	1	4	9	4	9	4	9	4	4	4	4	1	4	9	1	4	4	4	9	4	36	4	25	25	4	36	4	4	3	2.53333	2.53333	8.06667	3	3	13	2	2	4
20	81	81	20	49	56	64	64	49	36	81	25	49	4	25	16	1	16	81	64	9	1	9	36	25	36	49	49	49	25	3	5.8	5.83333	39	6	6	39	6	6	41
49	24	81	1	1	81	25	36	4	25	81	4	9	81	1	16	25	4	81	81	4	1	1	1	25	36	36	4	81	16	3	4.63333	4.7	30.5	4	4	23	6	6	40
8	81	25	4	1	16	16	25	1	1	9	1	1	1	1	4	1	1	81	1	1	25	25	20	25	25	25	64	81	1	3	3.4	3.6	19.0333	4	4	15	3	3	15
35	35	25	9	12	4	49	30	25	4	49	4	4	25	36	64	81	16	49	16	4	81	81	81	16	81	81	25	49	9	3	5.4	5.6	36	7	7	54	4	4	17
25	12	16	9	16	63	25	81	30	25	81	12	1	49	36	20	1	1	16	81	9	81	36	36	25	1	1	4	9	4	3	4.63333	4.43333	26.8667	5	5	26	5	4	27
4	16	25	16	1	9	16	16	4	4	4	4	4	4	4	4	4	4	4	4	4	4	4	4	4	4	4	4	4	4	3	2.36667	2.36667	6.36667	2	2	6	3	3	8
2	1	2	1	1	1	2	2	1	1	2	1	1	1	1	4	2	1	1	1	1	1	1	1	2	4	2	4	2	1	3	1.3	1.2	1.6	1	1	2	1	1	1
20	25	16	25	16	9	16	9	9	16	25	9	1	16	4	16	4	9	49	25	1	9	4	4	25	36	9	4	9	9	3	3.53333	3.5	14.3	4	4	17	3	3	10
28	40	12	25	42	30	28	12	9	20	36	12	35	40	28	28	5	12	48	5	42	24	64	30	42	81	2	48	56	2	3	5.73333	4.73333	29.5333	6	5	35	6	5	30
2	1	2	4	1	4	4	16	9	1	4	1	1	1	1	4	4	1	2	1	1	25	16	9	4	1	1	4	4	1	3	1.83333	1.8	4.33333	2	2	6	2	2	3
1	1	1	1	1	1	1	1	1	1	1	1	49	1	1	1	1	1	81	1	1	1	1	1	9	1	1	3	1	1	3	1.6	1.53333	5.6	1	1	2	2	2	6
1	1	1	2	1	1	1	1	1	1	1	1	1	1	1	1	1	1	1	1	1	1	1	1	1	36	1	45	45	1	3	1.83333	1.36667	5.13333	2	1	5	2	1	5
9	9	9	9	9	4	16	4	9	9	9	9	4	4	9	9	9	9	16	9	4	36	9	9	16	9	9	16	25	4	3	3.1	3.1	10.3667	3	3	10	3	3	8
2	1	1	1	4	1	1	4	4	4	1	1	2	1	1	1	1	4	4	1	1	4	4	1	1	4	1	4	4	1	3	1.4	1.4	2.16667	1	1	2	2	2	3
30	49	4	56	20	24	20	30	54	20	20	9	28	24	9	16	15	12	7	12	40	25	20	2	16	25	9	10	4	9	3	4.66667	4.23333	20.6333	5	5	24	5	4	21
9	9	20	12	9	4	25	16	9	36	25	25	4	4	9	20	42	9	16	9	4	4	16	16	9	9	4	9	9	4	3	3.43333	3.43333	13.2	4	4	15	3	3	12
9	81	81	25	9	81	81	81	25	16	25	4	81	81	25	9	9	25	81	81	81	4	4	4	25	25	25	81	81	25	3	5.9	5.9	42.1667	5	5	25	8	8	62
16	4	25	25	9	1	1	1	4	1	81	1	6	1	1	25	9	4	1	1	1	1	1	9	1	49	1	25	25	1	3	2.6	2.56667	11.0333	4	4	20	2	2	7
28	20	12	20	20	36	36	49	42	35	49	36	36	36	48	36	28	32	49	64	28	24	30	32	40	64	25	25	25	25	3	5.56667	6.13333	34.3333	6	6	37	5	6	31
25	35	56	36	16	25	25	36	25	16	25	25	25	25	12	42	9	25	16	49	25	9	9	16	25	49	64	49	36	25	3	5.23333	5.13333	28.5	5	6	32	5	5	29
25	4	1	12	9	1	16	16	16	1	9	1	16	1	9	18	18	16	1	1	1	9	9	9	49	64	64	48	25	1	3	3.5	3.26667	15.6667	5	5	27	3	3	9
9	27	3	15	81	5	4	81	25	63	81	8	81	1	36	36	45	9	81	1	4	81	81	16	81	81	81	81	81	1	3	5.6	6.06667	42.6667	7	7	50	5	6	41
20	25	16	25	36	1	16	1	20	16	16	1	1	1	1	4	1	1	1	4	1	16	4	1	9	9	9	9	9	1	3	2.6	2.6	9.16667	3	3	11	2	2	8
9	36	9	9	25	21	9	18	18	45	18	18	15	8	15	12	10	12	14	12	7	36	14	4	28	14	6	5	6	3	3	5.6	2.63333	15.2	6	2	13	6	3	17
14	15	16	15	14	2	6	2	2	36	9	1	1	1	2	3	1	1	1	1	1	3	2	1	2	2	2	1	1	3	3	2.76667	1.43333	5.36667	3	2	4	3	2	8
1	4	9	1	1	4	4	4	4	4	16	9	4	1	4	4	1	4	9	9	9	4	9	4	9	4	4	4	4	4	3	2.13333	2.13333	5.06667	2	2	6	2	2	4
1	1	1	1	1	1	1	1	1	1	81	1	1	1	1	16	16	1	9	1	1	1	9	1	25	25	25	1	81	1	3	2.26667	2.26667	10.2667	4	4	19	2	2	9
9	9	9	9	1	1	1	1	1	1	1	1	1	1	1	1	1	1	4	1	1	25	1	1	1	1	1	1	1	1	3	1.43333	1.43333	2.96667	1	1	2	1	1	2
1	36	64	9	16	49	64	64	36	25	81	64	16	49	16	81	16	16	64	64	16	1	4	4	4	36	36	25	49	25	3	5.36667	5.36667	34.3667	5	5	36	6	6	36
4	4	4	4	4	4	4	4	4	4	4	4	4	4	4	4	4	4	4	4	4	4	4	4	4	4	4	4	4	4	3	2	2	4	2	2	4	2	2	4
1	40	1	10	3	6	15	9	25	2	6	3	1	1	1	9	6	2	3	1	1	2	2	1	2	9	1	1	9	1	3	2.26667	1.93333	5.8	3	3	8	2	2	4
16	9	9	25	18	2	9	4	4	1	16	1	1	1	1	4	1	1	1	1	1	1	1	9	9	16	4	4	4	4	3	2.2	2.06667	5.93333	3	3	10	2	2	4
16	49	16	36	9	9	25	25	25	4	36	16	9	9	16	25	16	25	9	16	9	25	36	16	25	49	36	16	16	16	3	4.43333	4.43333	21.1667	6	6	31	4	4	13
16	4	9	16	25	9	25	4	16	16	49	16	4	1	4	10	9	6	1	9	4	49	16	6	9	9	16	9	16	25	3	3.4	3.43333	13.6	4	4	17	3	3	9
1	1	1	25	1	1	1	25	36	9	16	1	1	1	1	25	1	1	1	1	1	25	5	1	1	1	1	1	1	1	3	2	1.86667	6.26667	3	3	11	2	2	4
16	16	25	16	1	1	1	16	16	4	16	1	1	1	1	1	1	1	16	4	1	1	1	9	9	16	16	9	1	1	3	2.3	2.3	7.3	3	3	10	2	2	5
1	1	1	9	3	1	1	1	1	1	1	1	1	1	1	1	1	1	81	9	1	1	4	1	4	4	1	1	1	1	3	1.56667	1.5	4.56667	2	2	3	1	1	1
20	6	72	30	81	12	16	20	9	16	36	4	9	1	20	49	16	49	25	25	9	81	81	16	64	81	16	36	25	9	3	5.23333	5	31.1333	6	6	40	5	5	29
49	27	25	24	36	35	30	54	30	8	25	1	10	1	6	10	35	54	28	3	1	9	15	5	63	54	63	8	49	15	3	5.43333	4.26667	25.7667	6	5	32	6	4	27
25	36	64	36	16	16	42	49	64	4	4	9	2	9	6	30	6	9	30	4	9	1	4	4	25	49	81	16	49	16	3	4.36667	4.36667	23.8333	5	5	34	4	4	23
3	3	1	10	16	2	6	1	6	16	20	5	3	2	4	28	5	3	5	1	4	4	4	4	4	5	2	3	3	2	3	3.46667	1.5	5.83333	4	2	9	3	2	5
1	81	1	1	5	1	1	1	1	1	1	1	1	1	1	1	1	1	1	1	1	1	1	1	1	1	81	1	1	1	3	1.53333	1.66667	6.46667	2	2	9	1	1	1
3	25	1	1	1	1	1	1	1	1	1	1	1	1	1	1	1	1	1	1	1	4	4	4	3	3	9	1	1	1	3	1.5	1.3	2.56667	2	1	3	1	1	1
6	4	2	8	16	2	16	3	3	16	16	1	1	1	3	16	1	1	12	1	1	6	16	9	16	16	6	16	12	1	3	2.7	2.36667	7.6	4	3	12	2	2	6
15	15	56	6	6	30	16	24	6	6	9	24	24	1	4	4	6	30	4	35	24	30	9	4	4	4	4	4	15	1	3	3.76667	3.06667	14	3	2	7	5	4	22
6	1	12	3	9	1	1	9	6	1	12	4	1	1	1	9	1	9	4	4	4	9	9	16	16	16	16	9	9	9	3	2.33333	2.53333	6.93333	3	3	10	2	2	6
21	6	9	2	1	20	16	9	40	49	9	1	1	1	1	6	1	4	1	1	1	1	1	9	1	48	2	1	1	9	3	2.6	2.26667	9.1	4	3	13	2	3	10
2	1	1	1	1	1	1	16	1	16	1	16	16	16	16	1	16	9	16	16	16	16	9	9	1	1	1	4	16	16	3	2.53333	2.56667	8.43333	1	1	3	3	3	11
25	25	1	25	1	25	9	25	1	25	25	1	9	1	9	25	9	1	25	1	1	9	9	1	25	25	25	25	25	1	3	3.26667	3.26667	13.8	4	4	17	3	3	11
12	3	9	4	9	1	4	16	9	16	16	4	4	4	9	4	9	4	25	1	25	1	16	9	1	1	4	4	16	9	3	2.66667	2.63333	8.3	2	2	7	3	3	10
9	9	25	25	1	1	1	4	1	4	25	9	1	1	1	9	9	9	9	9	4	1	1	1	25	9	9	9	9	9	3	2.5	2.5	7.96667	3	3	11	2	2	6
25	9	1	9	1	9	9	16	9	9	9	4	9	1	9	25	4	9	4	1	1	4	9	9	25	25	9	25	9	1	3	2.83333	2.83333	9.63333	4	4	14	2	2	7
25	25	25	25	25	25	25	25	25	25	25	25	25	25	25	16	9	4	9	16	1	1	25	16	1	20	2	2	1	4	3	3.76667	3.8	16.7333	4	4	18	4	4	18
4	4	4	4	4	4	4	1	16	16	4	4	4	4	4	4	4	4	4	4	4	1	25	4	1	4	16	16	9	1	3	2.26667	2.26667	6.06667	3	3	8	2	2	5
81	16	1	25	81	81	81	1	25	81	25	25	81	1	25	81	81	1	1	1	81	81	81	81	81	81	1	1	25	81	3	5.9	5.9	46.3	7	7	56	5	5	43
4	4	4	4	4	4	1	1	4	4	4	1	4	4	4	4	1	4	4	4	4	4	9	4	4	4	1	4	9	1	3	1.86667	1.86667	3.73333	2	2	4	2	2	4
1	4	16	1	1	1	1	9	1	9	16	1	4	1	4	25	1	4	1	9	1	1	4	1	16	16	9	4	4	9	3	2.1	2.1	5.83333	3	3	9	2	2	5
12	4	1	4	1	1	8	4	4	2	4	2	2	2	4	3	3	6	2	3	9	2	3	6	4	9	6	9	25	6	3	2.23333	2.06667	5.03333	2	2	5	2	2	5
25	16	36	30	12	20	30	20	16	25	30	20	20	20	25	20	25	25	25	30	36	25	16	20	20	20	20	20	25	16	3	4.56667	4.96667	22.9333	4	5	22	5	5	24
4	1	1	9	9	1	9	1	9	9	4	9	9	9	4	4	1	1	4	1	1	1	9	1	9	16	9	9	4	1	3	2.1	2.1	5.3	3	3	8	2	2	5
2	1	9	9	4	4	4	9	4	4	4	4	1	16	16	9	4	4	9	4	9	4	4	4	4	9	1	1	4	9	3	2.26667	2.23333	5.66667	2	2	5	2	2	6
4	9	1	1	4	9	9	1	9	9	4	4	1	1	9	9	1	4	1	1	1	1	1	9	9	16	1	1	1	1	3	1.86667	1.86667	4.4	2	2	7	2	2	3
1	1	36	1	49	16	16	16	1	1	1	1	16	1	1	1	1	1	16	16	1	1	1	1	1	1	16	1	1	1	3	2.06667	2.06667	7.26667	2	2	4	3	3	14
25	1	25	1	25	25	16	16	16	81	24	1	4	16	16	16	16	16	16	16	16	16	16	16	16	16	16	16	16	16	3	3.93333	4	17.7333	4	4	15	5	5	24
1	1	1	3	1	1	20	1	1	1	9	1	1	1	1	4	1	2	1	9	1	1	1	2	1	3	2	2	1	1	3	2.03333	1.1	2.53333	3	1	5	1	1	1
24	18	1	10	1	18	12	24	35	12	35	1	28	1	1	3	1	1	4	1	1	3	48	20	6	20	20	20	20	2	3	3.83333	2.56667	13.0333	5	4	21	3	2	11
81	1	1	25	1	49	1	1	49	9	4	1	1	1	1	81	1	4	1	1	81	1	1	4	1	16	1	1	1	1	3	2.6	2.6	14.0667	3	3	18	3	3	15
1	1	1	1	1	1	1	1	1	4	16	1	1	1	1	1	1	1	1	9	1	4	1	1	4	1	1	4	4	1	3	1.33333	1.33333	2.26667	1	1	3	1	1	2
12	15	35	6	25	16	16	16	25	16	16	35	6	6	12	2	3	6	2	2	2	1	1	1	1	2	1	1	1	1	3	2.86667	2.5	9.46667	2	2	7	3	3	13
1	1	1	1	1	1	1	1	1	1	81	25	1	1	1	36	1	1	1	16	1	1	1	1	36	64	64	1	9	1	3	2.36667	2.36667	11.7667	4	4	29	1	1	2
1	1	1	1	4	4	2	1	2	1	1	2	4	4	1	2	1	1	4	4	2	2	2	2	2	2	2	2	1	1	3	1.2	1.6	2	1	2	2	1	2	2
1	9	1	9	1	9	1	9	1	9	1	9	1	9	1	9	1	9	1	9	1	9	1	9	1	9	1	9	1	9	3	2	2	5	2	2	4	2	2	5
12	6	4	1	1	9	1	9	4	8	16	16	1	6	12	16	2	6	25	25	1	2	2	12	12	25	25	12	6	8	3	3.1	2.6	9.5	3	3	11	3	2	5
25	25	25	81	25	25	25	25	25	25	25	25	25	25	25	25	25	25	25	25	25	25	25	25	25	25	25	25	25	25	3	5.13333	5.13333	26.8667	5	5	31	5	5	25
16	16	16	16	16	16	16	16	25	4	4	36	9	36	25	36	4	4	4	25	9	4	4	4	4	36	9	9	36	36	3	3.76667	3.76667	16.3667	4	4	15	4	4	16
1	1	1	1	1	4	4	1	4	1	4	1	1	1	1	1	1	1	1	1	1	4	1	1	4	4	1	1	1	1	3	1.23333	1.23333	1.7	2	2	3	1	1	1
6	12	25	6	49	81	16	16	4	12	81	16	25	1	4	9	36	25	25	81	25	9	64	16	4	49	1	64	9	9	3	4.5	4.6	26	4	5	25	5	5	27
6	6	6	4	9	6	6	9	9	4	9	4	4	9	9	9	4	9	9	9	9	4	9	9	6	9	16	16	9	4	3	2.73333	2.73333	7.7	3	3	9	3	3	7
6	9	6	9	4	2	6	2	2	1	9	1	9	2	4	4	1	4	12	6	16	2	1	12	1	12	1	12	16	1	3	2.23333	2.2	5.76667	2	2	6	2	2	6
4	4	4	4	4	4	9	4	4	4	9	4	4	4	9	4	9	14	25	4	4	1	4	4	9	9	4	9	4	9	3	2.5	2.33333	6.26667	2	2	6	3	2	5
9	4	2	9	6	3	9	6	3	8	16	1	8	1	9	16	4	3	3	2	3	9	3	3	12	16	16	12	6	6	3	3.13333	2.06667	6.93333	4	3	10	3	2	5
9	9	12	12	6	12	12	9	20	72	49	36	2	6	42	30	6	49	42	56	49	49	64	56	56	72	12	49	63	12	3	5.13333	5.43333	32.4333	6	6	38	5	5	28
20	2	36	4	30	12	20	12	9	16	16	25	12	4	16	16	25	25	9	4	16	16	25	25	25	36	9	36	36	16	3	4.16667	4.06667	18.4333	4	4	19	4	4	20
21	10	1	15	1	9	9	9	1	1	15	4	3	1	1	1	1	1	1	1	1	1	15	1	15	3	1	1	1	1	3	1.6	2.23333	4.86667	2	3	8	1	2	3
8	16	8	12	4	4	16	9	6	9	12	4	9	4	9	16	1	1	6	9	1	1	6	16	16	16	16	12	4	2	3	2.76667	2.73333	8.43333	4	4	13	2	2	5
9	9	9	16	4	36	9	9	9	9	9	36	25	16	25	25	49	36	16	9	36	25	36	36	36	49	36	49	25	36	3	4.7	4.7	24.3	5	5	26	4	4	21
1	4	4	4	2	1	2	2	2	1	4	1	1	1	4	4	1	4	1	4	1	1	1	1	1	4	1	1	4	1	3	1.43333	1.36667	2.13333	2	1	2	1	1	2
9	16	25	42	42	20	49	56	6	42	64	6	8	4	9	42	4	30	16	30	12	20	9	12	9	9	4	12	42	9	3	4.23333	4.46667	21.9333	5	5	25	5	5	28
1	1	1	4	1	1	1	1	1	1	1	1	1	1	2	4	2	3	3	2	2	2	2	2	2	6	2	3	3	3	3	1.2	1.7	2	2	2	3	1	2	2
20	25	30	16	16	16	25	16	12	24	25	9	9	9	9	16	36	16	20	16	6	9	16	16	16	25	9	9	9	9	3	4	3.9	16.3	4	4	18	4	4	15
20	9	1	49	1	1	4	1	4	4	1	1	1	1	1	1	1	4	1	1	1	1	9	4	25	64	1	1	1	1	3	2	1.96667	7.16667	3	3	16	1	1	2
1	1	1	2	1	1	4	1	1	1	25	1	1	1	1	9	1	1	1	1	1	1	1	1	1	1	1	4	1	1	3	1.3	1.26667	2.3	2	2	5	1	1	1
4	16	1	1	1	1	9	25	16	1	1	1	1	25	25	9	1	1	4	1	64	1	1	1	1	25	1	1	9	1	3	2.23333	2.23333	8.3	2	2	7	3	3	13
8	20	12	9	9	4	4	4	4	25	36	1	1	1	9	36	1	4	25	4	1	1	9	4	25	49	1	16	9	1	3	2.93333	2.8	11.1	4	4	18	2	2	7
6	4	8	24	15	24	20	20	8	10	42	6	18	6	8	21	2	8	28	1	42	18	28	30	8	48	42	48	35	8	3	4.63333	3.8	19.5333	6	5	27	5	4	19
25	4	4	9	1	1	4	4	4	4	4	4	4	4	4	4	4	4	4	4	4	4	4	4	4	4	4	4	4	4	3	2.06667	2.06667	4.66667	2	2	5	2	2	3
15	56	6	54	24	36	45	16	8	24	28	20	9	24	63	16	63	32	24	27	8	27	56	8	15	8	24	32	81	2	3	4	6.56667	28.3667	4	7	26	4	6	26
4	1	4	4	3	2	4	3	2	1	1	1	1	1	1	1	1	1	1	1	1	3	3	1	1	3	1	1	1	1	3	1.53333	1.13333	1.8	2	1	2	2	1	2
16	16	16	16	12	9	16	16	12	9	6	9	12	6	8	9	3	3	4	4	6	4	6	6	4	6	6	4	4	6	3	2.76667	2.93333	8.46667	3	3	9	3	3	9
56	16	42	6	4	20	25	30	6	36	42	9	6	4	6	12	6	20	12	49	6	2	16	25	16	64	4	16	9	4	3	4.2	3.76667	18.9667	4	4	22	4	4	18
24	1	4	21	6	25	28	12	24	24	30	9	30	2	2	16	10	8	64	1	16	6	4	64	9	49	2	4	49	2	3	4.33333	3.33333	18.2	5	4	25	5	3	18
63	25	25	25	25	25	25	25	25	1	25	1	1	1	1	1	1	1	1	1	1	1	1	1	9	9	25	16	16	16	3	3.03333	2.96667	13.1	3	3	15	3	3	12
1	2	1	6	6	1	1	1	6	1	20	1	1	1	6	1	6	1	1	1	1	1	1	1	1	12	1	9	4	6	3	1.53333	1.7	3.4	2	2	5	1	1	2
1	4	4	4	1	1	1	1	2	1	4	1	1	1	1	2	1	1	25	2	2	1	1	1	3	8	1	1	1	1	3	1.56667	1.3	2.63333	2	1	3	1	1	1
6	6	9	4	1	1	1	1	1	1	9	1	4	1	1	1	1	1	1	9	1	1	1	1	1	1	1	4	4	9	3	1.53333	1.46667	2.8	1	1	2	1	1	2
48	6	42	9	18	25	15	49	10	8	25	10	42	20	15	21	7	30	56	10	8	36	36	25	16	30	8	35	30	10	3	5.5	4	23.3333	5	4	20	6	5	27
4	16	16	4	4	9	1	4	9	6	1	2	9	1	4	1	6	1	6	12	1	1	1	1	2	1	1	1	1	6	3	1.93333	1.83333	4.4	1	1	2	2	2	5
1	4	1	4	4	1	6	1	3	6	4	4	4	1	1	6	4	1	1	1	1	1	1	4	1	1	1	4	1	4	3	1.43333	1.6	2.56667	2	2	3	1	1	2
1	9	16	4	1	1	4	1	1	9	16	4	1	1	1	16	1	1	1	1	1	1	9	1	9	16	16	1	1	1	3	1.86667	1.86667	4.86667	3	3	9	2	2	3
1	1	2	2	4	1	2	1	6	9	9	1	1	1	1	9	3	1	16	1	1	9	4	6	1	6	1	9	9	1	3	1.93333	1.66667	3.96667	2	2	5	2	2	3
49	9	9	30	9	9	9	9	9	9	9	16	16	16	9	9	6	9	12	4	12	12	16	9	16	9	6	9	16	16	3	3.46667	3.4	12.6	3	3	12	3	3	11
4	9	1	9	4	4	9	4	4	4	9	1	4	1	1	9	1	4	4	4	4	1	9	9	9	9	4	4	9	9	3	2.16667	2.16667	5.23333	3	3	8	2	2	4
9	1	1	6	6	6	1	1	6	1	9	1	1	1	1	2	1	1	1	1	1	1	1	1	1	6	1	1	1	1	3	1.33333	1.46667	2.4	2	2	3	1	1	2
1	1	4	1	1	1	1	9	1	1	1	1	1	1	1	1	1	1	9	1	1	1	1	1	1	1	1	1	4	1	3	1.2	1.2	1.73333	1	1	1	1	1	2
16	16	16	9	16	16	16	25	9	9	25	9	16	16	9	9	1	9	16	9	9	9	9	9	9	16	9	9	16	1	3	3.36667	3.36667	12.1	3	3	12	4	4	15
4	8	8	2	12	12	1	4	2	1	9	3	4	1	4	4	1	2	12	8	16	1	2	1	3	3	1	4	9	1	3	2.4	1.86667	4.76667	2	2	3	3	2	7
45	25	64	48	5	12	5	20	12	3	8	3	28	5	5	2	15	4	3	4	5	81	48	40	4	5	5	15	5	5	3	5.23333	2.73333	17.6333	5	3	18	5	3	15
4	3	6	1	12	6	3	4	1	6	1	1	8	1	6	4	1	1	21	1	1	1	12	1	4	5	4	4	3	1	3	2.8	1.56667	4.23333	2	2	4	4	1	5
16	1	1	16	27	1	21	7	16	81	40	1	1	1	1	9	1	4	4	1	1	4	1	1	9	9	1	16	49	1	3	3.06667	2.43333	11.4	4	3	12	4	3	17
42	48	24	64	81	20	36	12	64	9	49	16	4	1	4	24	1	16	81	36	81	9	16	49	64	72	36	36	49	1	3	5.33333	5.4	34.8333	7	7	47	5	5	30
9	16	6	16	9	9	16	16	4	9	16	1	4	4	4	16	1	1	16	16	1	2	4	1	16	16	16	9	16	1	3	2.73333	2.8	9.03333	3	3	12	3	3	8
5	1	3	5	3	5	5	3	3	3	3	3	5	1	3	3	1	3	3	3	1	1	2	1	1	3	1	1	1	1	3	2.56667	1	2.56667	3	1	3	3	1	3
9	9	15	1	6	9	9	1	25	9	16	20	3	9	6	4	1	8	1	1	8	1	1	1	9	30	1	9	20	1	3	2.8	2.36667	8.1	3	3	10	4	2	9
1	1	1	1	6	6	8	6	9	9	1	1	1	1	7	5	5	1	3	1	7	6	4	1	1	1	1	6	1	1	3	2.96667	1.23333	3.43333	2	2	3	4	1	4
1	1	1	2	9	1	12	1	1	1	8	4	1	1	1	3	1	1	1	1	1	1	1	1	12	1	1	1	1	1	3	1.5	1.26667	2.43333	2	2	4	1	1	2
1	1	1	64	4	1	1	1	81	1	1	1	1	1	1	1	1	1	1	1	1	1	1	1	1	1	1	1	1	1	3	1.53333	1.53333	5.86667	3	3	15	1	1	1
25	1	81	81	25	36	49	16	25	9	64	16	1	1	1	36	81	49	1	49	1	81	9	1	4	1	1	1	4	25	3	4.16667	4.16667	25.8333	4	4	27	4	4	22
16	1	16	16	54	1	1	24	1	4	36	2	1	1	42	24	54	1	1	1	1	24	40	4	1	1	1	56	32	1	3	3.53333	2.86667	15.2667	3	3	13	3	3	14
1	1	1	1	6	1	1	1	1	16	1	1	1	1	1	4	1	4	9	1	1	1	1	1	1	1	1	1	16	1	3	1.4	1.36667	2.63333	1	1	1	2	2	5
1	1	9	1	25	25	4	25	1	4	16	1	25	1	25	9	1	25	81	36	36	1	16	36	16	16	1	25	9	1	3	3.36667	3.36667	15.7667	3	3	12	4	4	18
32	1	9	49	1	1	64	1	1	4	49	1	4	1	4	48	20	4	4	1	1	1	6	4	64	49	25	1	25	1	3	3.03333	3.23333	15.8667	5	6	36	2	2	5
5	3	3	3	6	5	6	1	2	2	15	1	7	9	4	3	9	1	5	1	1	2	3	1	2	4	3	3	4	4	3	3.6	1.06667	3.93333	3	1	4	4	1	4
7	5	6	2	7	6	5	4	5	9	5	1	9	7	8	5	3	3	7	5	7	9	7	5	5	5	7	7	7	5	3	5.76667	1	5.76667	5	1	5	7	1	7
4	12	20	24	6	42	18	64	6	1	8	1	15	9	20	56	4	42	81	9	12	2	1	4	20	25	18	8	20	1	3	3.86667	3.73333	18.4333	4	4	18	5	4	23
42	20	64	16	16	16	64	16	9	4	81	1	16	4	49	16	81	25	9	81	9	81	49	36	36	49	64	9	36	9	3	5.26667	5.33333	33.6	6	6	42	4	4	21
35	40	2	1	35	15	15	25	1	1	15	1	1	1	4	4	1	1	4	1	1	1	1	1	1	9	1	4	1	1	3	2.4	1.93333	7.46667	2	2	5	3	2	8
9	4	9	9	9	25	9	64	12	25	20	9	25	9	25	36	16	16	64	49	25	49	49	9	12	25	9	64	36	9	3	4.63333	4.6	24.3667	4	4	19	5	5	24
36	24	36	36	9	42	35	42	36	16	49	36	20	4	9	16	36	4	49	25	9	4	16	49	25	36	9	36	49	4	3	4.9	4.86667	26.5667	6	5	31	4	5	23
1	1	1	1	1	1	9	1	1	1	81	1	1	1	1	81	1	1	81	1	1	1	1	1	1	16	1	9	1	1	3	2.03333	2.03333	10.0333	3	3	19	1	1	1
21	27	72	21	35	12	35	12	15	24	35	12	24	14	18	15	10	15	40	32	12	12	25	28	8	12	21	24	25	28	3	6.36667	3.46667	22.8	6	4	22	6	4	25
3	3	3	9	9	9	9	9	9	9	9	1	1	1	9	9	1	9	9	9	9	9	9	9	9	9	9	9	9	1	3	2.66667	2.46667	7.06667	3	3	9	3	2	7
1	1	1	1	9	9	4	1	1	1	4	1	9	1	9	1	1	4	1	1	2	1	4	2	4	25	64	64	1	1	3	2.03333	2.1	7.63333	3	3	11	2	2	4
16	16	4	9	4	4	16	16	4	1	16	1	4	16	1	16	16	9	16	1	1	1	16	16	16	16	16	16	16	1	3	2.9	2.9	10.0333	4	4	14	3	3	8
20	4	49	25	42	56	42	81	15	56	63	24	12	6	35	35	8	8	72	49	24	48	12	6	12	12	16	24	45	40	3	5.46667	5.16667	31.3667	5	4	24	6	6	38
36	81	16	45	18	16	36	81	81	54	81	25	25	81	25	24	24	16	36	4	21	16	49	9	4	12	4	16	36	1	3	5.66667	4.93333	32.4333	6	5	35	6	5	36
15	45	35	21	56	25	27	25	10	49	49	3	3	3	28	24	9	35	21	21	25	1	1	5	25	25	1	25	27	1	3	5.26667	3.66667	21.3333	5	3	19	5	5	28
9	1	25	1	1	1	1	81	81	1	81	1	25	1	1	1	1	1	25	1	1	1	1	25	25	1	1	81	1	1	3	2.8	2.8	15.9333	3	3	22	3	3	14
1	1	1	1	1	1	1	1	1	4	4	4	1	1	1	1	1	1	9	9	4	1	1	1	1	1	1	1	9	1	3	1.33333	1.33333	2.2	1	1	1	1	1	2
25	8	36	12	16	4	6	21	18	14	6	21	36	18	12	14	4	36	14	18	8	24	16	16	16	10	36	18	15	16	3	2.66667	6.43333	17.1333	2	7	15	3	6	20
25	25	25	25	81	25	25	81	25	25	25	25	25	25	25	25	25	25	25	1	25	25	25	25	25	25	25	25	25	25	3	5.13333	5.13333	27.9333	5	5	25	6	6	36
16	6	9	9	1	4	4	4	4	9	9	9	4	4	4	9	9	9	16	9	1	1	1	1	1	16	16	4	1	16	3	2.4	2.43333	6.86667	2	2	7	2	2	5
1	2	12	4	2	4	81	25	2	40	72	42	1	1	4	15	36	25	25	15	1	6	8	15	2	42	1	1	36	4	3	3.53333	3.5	17.5	4	4	24	3	3	15
4	1	4	25	1	4	16	25	1	16	25	1	1	1	1	1	1	16	1	9	1	1	1	16	1	1	1	1	1	1	3	1.96667	1.96667	5.96667	2	2	9	2	2	7
1	1	4	6	2	6	3	1	9	4	1	2	4	2	6	9	16	9	4	12	4	3	1	9	4	4	16	4	9	1	3	2.13333	2.16667	5.23333	2	2	6	2	2	5
8	4	20	12	4	9	48	1	24	1	24	1	1	15	1	15	1	1	1	1	1	1	28	15	8	35	35	15	8	1	3	2.43333	3.33333	11.3	4	6	24	2	2	6
25	9	1	9	16	1	9	4	4	16	64	9	1	16	16	25	49	9	9	64	1	4	36	25	16	9	36	49	4	4	3	3.73333	3.73333	18	5	5	23	2	2	7
2	2	3	3	6	8	3	4	6	25	15	1	6	1	6	8	6	2	4	4	6	24	24	8	1	8	15	12	2	6	3	3.13333	2	7.36667	4	2	9	3	2	6
1	5	10	1	25	1	3	1	1	1	10	4	1	1	1	3	1	3	1	3	1	1	1	1	1	1	1	15	1	1	3	1.96667	1.3	3.36667	2	1	2	2	2	5
16	6	4	1	1	81	2	6	2	9	6	36	4	1	4	1	1	12	81	1	1	12	12	1	1	1	1	1	1	1	3	2.4	2.4	10.2333	2	1	3	3	3	12
1	4	4	4	8	2	1	3	2	1	8	2	2	1	2	9	8	4	1	1	1	15	2	4	1	4	1	2	1	1	3	2	1.43333	3.33333	2	2	4	2	1	3
15	6	15	15	35	15	20	10	15	4	15	10	4	4	21	15	2	15	4	9	1	4	4	15	9	20	4	40	40	25	3	3.06667	4	13.7	3	4	13	3	4	14
10	2	4	20	8	1	25	4	15	1	18	4	1	1	4	48	3	7	35	49	1	1	48	48	20	9	1	15	42	20	3	4	2.93333	15.5	5	4	25	3	2	7
4	1	12	25	4	1	4	1	1	1	25	25	4	4	4	9	4	4	9	16	4	4	4	4	4	4	1	4	4	4	3	2.3	2.26667	6.5	3	3	8	2	2	4
81	81	49	81	16	25	81	81	81	25	63	25	9	9	9	81	9	25	81	25	25	9	9	9	81	81	81	81	81	9	4	6.3	6.36667	46.7667	8	8	65	6	6	35
9	4	9	16	9	9	16	16	16	16	9	4	16	16	9	16	9	16	16	16	9	9	9	16	9	9	9	12	9	16	4	3.4	3.36667	11.8	4	4	13	4	4	13
12	12	4	12	15	2	6	3	1	1	2	1	1	1	1	2	20	4	6	1	1	1	1	1	6	6	1	1	1	1	4	2.06667	1.56667	4.23333	2	2	4	2	1	3
3	3	12	3	1	1	15	10	1	1	3	1	3	1	1	3	1	1	15	3	1	1	1	3	1	6	1	1	9	1	4	2.16667	1.33333	3.56667	2	1	4	2	2	4
15	12	2	40	1	4	4	30	12	1	64	1	1	1	1	4	1	25	25	4	1	1	3	9	15	9	9	1	1	1	4	2.53333	2.63333	9.93333	4	4	17	2	2	7
35	1	1	81	6	81	25	81	64	4	25	1	49	1	4	9	1	1	1	1	64	6	25	25	4	4	1	25	25	1	4	3.66667	3.8	21.7333	5	5	26	5	5	31
9	16	36	1	4	9	9	36	25	1	16	9	1	1	1	1	1	1	4	9	1	9	4	4	16	25	9	1	4	1	4	2.53333	2.53333	8.8	3	3	11	2	2	9
28	64	16	28	28	28	28	49	28	9	28	1	21	16	20	28	9	18	42	16	64	56	25	16	36	64	64	16	36	64	4	6	4.86667	31.5333	7	5	35	6	5	29
25	25	81	25	4	25	9	81	1	1	36	1	49	1	1	4	1	25	81	81	81	49	4	25	4	49	49	9	81	1	4	4.63333	4.63333	30.3	4	4	21	6	6	43
15	15	15	15	1	25	15	25	15	1	15	1	15	1	1	1	1	9	1	1	1	1	15	1	15	15	15	1	1	1	4	2.13333	2.93333	8.46667	3	4	12	2	3	9
9	4	1	1	16	12	12	4	20	12	25	1	9	4	12	9	25	9	12	1	6	1	9	3	6	15	1	25	1	15	4	3	2.6	9.33333	3	3	10	3	2	7
16	25	25	25	49	49	64	81	64	64	42	16	81	49	64	49	64	49	49	49	49	49	49	49	49	49	49	49	49	49	4	6.9	6.86667	48.8	7	7	49	7	7	55
4	1	4	25	4	1	1	1	1	4	1	1	1	1	1	25	1	1	4	25	1	1	1	1	9	4	4	4	4	1	4	1.76667	1.76667	4.56667	2	2	7	1	1	2
1	1	4	16	1	1	1	16	1	1	16	1	1	1	1	1	1	1	1	1	1	1	1	1	4	4	1	2	1	1	4	1.36667	1.53333	2.83333	2	2	5	1	1	3
6	6	9	4	2	72	20	54	35	40	54	20	35	15	3	3	1	35	1	1	15	8	3	15	72	35	24	35	20	1	4	4.8	3.43333	21.4667	6	4	27	6	4	30
25	9	25	16	20	25	25	25	25	25	25	25	25	25	25	25	25	25	25	25	25	25	25	25	25	25	25	25	25	25	4	4.86667	4.9	24	5	5	24	5	5	25
9	9	6	6	6	16	12	25	16	36	25	9	9	4	20	20	12	12	16	16	12	25	20	16	16	16	9	16	9	9	4	3.86667	3.53333	14.4	4	4	16	4	3	14
15	20	4	12	9	20	25	20	25	30	16	20	42	1	6	6	9	9	20	4	9	12	25	48	36	25	81	36	49	36	4	4.4	4.43333	22.3333	5	5	30	4	4	19
8	6	16	6	16	16	16	16	16	16	8	1	6	16	16	2	1	4	16	16	12	1	1	12	16	16	9	16	16	16	4	3.33333	3	11.1	3	3	10	4	4	13
9	36	1	21	12	3	18	1	4	1	30	1	12	1	12	7	1	36	1	1	1	1	24	1	6	45	1	3	3	1	4	3.46667	2	9.8	5	3	16	3	2	7
2	3	1	9	1	15	6	1	4	1	9	1	1	1	1	1	1	2	1	1	1	1	4	3	27	5	1	3	5	1	4	2.16667	1.4	3.76667	3	2	7	2	1	3
35	81	25	25	4	4	40	9	4	9	25	1	8	4	4	10	1	4	9	1	16	64	40	1	25	25	35	4	25	4	4	3.63333	3.8	18.0667	4	5	23	3	3	11
2	1	4	4	9	1	4	4	2	2	9	4	1	1	1	4	2	1	1	1	1	1	1	4	1	6	1	1	4	1	4	1.53333	1.5	2.63333	2	2	4	2	2	3
20	20	24	25	20	30	20	49	20	64	36	6	6	6	20	9	4	4	4	4	36	4	4	4	16	64	36	36	16	16	4	4.06667	4.33333	20.7667	4	5	23	5	5	26
16	4	1	25	9	1	9	18	4	1	64	1	1	1	6	9	1	1	1	1	1	1	9	1	12	12	25	9	16	1	4	2.53333	2.33333	8.7	4	4	17	2	2	5
4	24	2	9	3	8	6	1	8	1	12	3	6	1	6	6	3	2	8	1	1	1	6	8	1	8	6	6	4	4	4	2.66667	1.73333	5.3	3	2	7	2	1	3
2	3	1	9	4	6	6	8	2	5	21	2	2	1	8	10	1	8	7	2	1	3	2	4	1	7	1	8	1	5	4	3.06667	1.43333	4.7	4	2	6	3	1	4
28	81	35	35	15	24	49	25	9	49	49	3	15	20	24	24	12	12	30	25	20	3	49	18	63	72	54	8	10	6	4	5.8	4.46667	28.9	7	6	42	5	4	23
16	9	25	25	49	25	16	25	25	9	36	9	16	16	20	16	25	49	36	4	4	16	12	12	16	16	36	35	12	4	4	4.36667	4.3	20.4667	5	5	21	5	5	23
1	12	1	1	4	1	1	1	1	9	9	1	1	1	1	4	1	1	1	1	1	1	4	1	9	4	16	16	1	1	4	1.63333	1.6	3.56667	2	2	5	1	1	2
1	1	1	1	1	1	1	25	1	1	81	1	1	1	1	25	1	1	1	1	1	1	1	1	1	25	1	1	25	1	4	1.8	1.8	6.86667	3	3	14	2	2	6
1	1	1	1	1	81	1	81	1	1	1	1	1	1	1	1	1	1	1	1	81	1	1	1	1	25	1	1	1	1	4	1.93333	1.93333	9.8	1	1	3	3	3	25
81	81	81	81	64	81	81	81	64	49	81	1	81	81	36	81	4	81	81	81	49	9	49	1	81	81	81	36	81	81	4	7.56667	7.56667	63.3667	8	8	68	9	9	73
25	25	20	30	20	1	4	4	4	6	6	6	6	6	6	6	6	6	6	9	9	16	9	16	16	16	9	4	25	12	4	2.96667	3.36667	11.1333	3	3	12	3	3	10
9	2	3	1	9	4	4	1	9	3	1	2	4	2	3	1	1	1	3	1	2	1	3	2	3	1	1	3	2	1	4	2.03333	1.26667	2.76667	2	1	3	2	1	3
25	1	1	1	16	25	16	25	16	16	25	1	16	1	16	1	1	1	16	16	16	1	1	1	1	9	1	16	16	16	4	2.8	2.8	10.4667	2	2	7	3	3	13
9	25	1	15	1	1	16	1	4	8	18	9	1	1	4	25	1	1	4	1	1	1	1	9	4	10	1	2	9	1	4	2.33333	1.96667	6.16667	3	3	10	2	1	3
25	25	25	25	25	25	25	25	25	25	25	36	25	25	25	25	25	25	25	25	25	25	16	36	25	25	20	25	25	20	4	4.96667	5.03333	25.1	5	5	25	5	5	25
25	25	25	81	1	25	25	25	25	25	25	16	4	25	16	25	1	25	25	25	1	25	4	25	81	25	25	36	25	25	4	4.63333	4.63333	24.7	6	6	34	4	4	18
9	20	1	1	1	1	49	16	1	16	49	9	1	1	1	4	1	1	1	1	1	1	1	1	1	1	1	1	1	1	4	1.9	1.86667	6.46667	2	2	11	2	2	4
8	4	36	4	8	3	36	3	5	1	81	1	18	1	1	9	18	1	2	9	1	1	9	4	25	9	1	49	1	9	4	3.23333	2.73333	11.9333	4	4	18	2	2	7
42	20	15	24	42	42	12	42	20	64	32	1	1	1	10	21	15	15	1	1	1	6	12	1	30	56	42	12	12	6	4	3.63333	4.36667	19.9667	4	6	25	4	4	24
1	1	45	1	12	9	18	9	1	16	28	1	1	36	16	1	1	9	9	45	9	81	81	1	16	9	1	1	81	81	4	3.36667	4.03333	20.7	3	3	16	4	5	23
16	25	9	36	1	1	9	1	9	1	16	1	1	1	1	9	1	1	9	1	1	1	1	1	9	9	1	1	1	1	4	1.96667	1.96667	5.83333	3	3	10	1	1	2
25	6	81	1	4	48	1	27	8	1	1	1	4	1	1	1	1	21	45	1	9	1	49	6	4	20	2	63	81	1	4	3.66667	2.86667	17.1667	3	2	9	5	4	28
72	49	49	81	16	36	64	64	36	16	49	4	49	9	16	25	16	36	16	25	25	49	64	16	81	81	64	64	81	49	4	6.3	6.26667	43.4	7	7	56	6	6	38
36	25	9	18	18	56	18	64	36	8	42	25	16	1	9	30	4	16	1	9	1	1	64	36	81	81	49	49	36	1	4	5.06667	4.43333	28	7	6	46	5	4	23
5	2	3	8	8	4	6	2	4	5	3	1	4	1	3	1	5	2	1	1	1	1	4	1	3	4	1	3	1	1	4	2.7	1.06667	2.96667	3	1	4	3	1	3
9	9	9	16	36	16	16	16	9	9	16	16	16	16	16	16	9	9	9	9	9	9	4	4	64	81	49	16	16	16	4	3.96667	3.96667	18.1667	5	5	28	4	4	15
4	4	4	4	4	4	4	9	16	16	16	16	16	16	16	16	25	25	25	36	36	1	25	25	64	64	16	16	16	16	4	3.96667	3.96667	18.5	5	5	25	4	4	15
36	36	36	36	25	25	25	36	36	25	25	25	25	25	36	36	36	25	25	25	36	36	36	36	25	25	9	25	25	16	4	5.33333	5.33333	28.9333	5	5	29	5	5	28
30	48	9	36	30	15	30	20	20	10	30	4	15	24	24	24	12	10	15	12	10	10	18	15	24	48	21	18	18	18	4	5.5	3.63333	20.6	6	4	27	5	3	16
42	25	36	49	16	36	49	9	25	25	42	25	64	64	49	49	1	25	81	81	81	49	49	81	81	81	25	81	81	49	4	6.66667	6.66667	48.3667	7	7	53	6	6	44
4	1	1	5	4	1	1	5	35	6	32	1	1	1	1	24	3	4	1	1	1	1	8	4	2	24	1	15	1	10	4	3.13333	1.53333	6.63333	5	2	14	3	1	3
1	1	1	4	4	4	4	1	1	1	1	1	1	1	4	1	1	1	1	1	1	1	4	4	1	4	4	4	1	1	4	1.33333	1.33333	2	2	2	3	1	1	2
4	1	1	1	1	1	1	1	4	1	81	1	1	1	1	49	1	1	1	1	1	1	9	1	9	4	1	1	1	1	4	1.7	1.7	6.1	3	3	16	1	1	1
1	1	1	1	1	1	9	1	1	1	64	1	1	1	1	64	1	1	1	9	1	1	1	1	9	9	9	1	1	1	4	1.8	1.8	6.53333	3	3	17	1	1	1
20	20	25	25	9	9	25	16	16	9	25	1	1	1	1	25	1	25	25	4	1	64	16	16	16	16	16	4	9	1	4	3.46667	3.4	14.7333	4	4	20	3	3	11
20	9	16	4	25	36	25	12	16	20	35	8	49	16	25	42	25	16	49	9	49	25	25	25	25	36	9	25	36	16	4	4.96667	4.6	24.2667	5	5	24	5	5	28
4	1	9	9	16	9	16	9	9	16	16	9	16	16	16	16	9	9	9	1	9	9	16	16	16	16	16	16	16	16	4	3.36667	3.36667	12.0333	4	4	15	4	4	13
1	1	1	1	4	9	1	1	1	4	4	1	1	1	1	4	1	1	4	1	1	36	9	1	4	1	1	4	1	1	4	1.53333	1.53333	3.4	2	2	3	1	1	2
9	25	4	9	16	16	9	1	4	1	36	1	1	1	1	25	1	9	36	25	1	49	4	1	36	25	1	9	16	1	4	2.96667	2.96667	12.4333	3	3	15	2	2	7
6	4	4	4	16	16	9	6	6	4	9	1	4	1	1	9	4	4	16	9	9	9	4	2	12	9	9	9	9	4	4	2.6	2.43333	6.96667	3	3	7	3	3	7
49	25	25	9	81	49	25	25	81	81	25	25	81	1	81	25	81	25	81	25	81	81	81	25	49	81	81	81	81	36	4	6.9	6.9	52.5667	7	7	48	7	7	53
14	18	9	14	14	7	6	5	5	27	18	9	9	6	6	14	6	14	36	9	18	6	6	8	24	32	21	7	6	9	4	7.4	1.66667	12.7667	7	2	15	7	2	12
1	1	49	1	1	49	1	1	1	16	1	1	1	4	1	1	1	1	49	49	36	1	16	16	16	16	1	1	49	1	4	2.7	2.7	12.7667	2	2	7	4	4	21
2	1	1	4	1	1	1	1	1	1	81	1	1	1	1	16	1	1	1	1	1	1	1	1	4	4	1	1	1	1	4	1.5	1.46667	4.5	2	2	11	1	1	1
15	12	4	15	24	4	9	9	8	1	10	1	1	2	4	6	1	6	8	1	1	6	4	2	6	16	2	12	8	1	4	2.8	2	6.63333	3	2	8	3	2	6
54	36	54	8	36	81	42	32	27	4	18	25	18	9	63	18	18	5	81	7	81	42	36	36	54	49	81	14	25	14	4	7.63333	4.5	35.6	8	5	37	8	4	35
45	45	81	1	16	45	25	45	45	5	45	16	45	25	63	18	18	5	81	16	81	81	25	25	36	36	81	1	1	1	4	6.36667	4.76667	35.1	6	5	34	7	5	35
9	48	8	42	1	1	25	9	25	30	81	25	1	25	49	49	1	25	9	9	25	16	16	42	30	30	16	25	30	1	4	4.43333	4.36667	23.4333	6	6	36	4	4	16
72	28	24	25	25	49	36	12	24	25	25	25	12	36	25	25	25	36	20	40	48	35	32	49	49	35	35	49	49	36	4	5.63333	5.83333	33.5333	6	6	34	5	6	32
16	12	45	36	81	63	9	36	9	81	16	1	49	1	9	9	1	4	4	36	1	16	1	1	1	1	9	36	36	1	4	3.9	3.66667	20.7	3	3	9	6	5	40
25	36	12	8	15	12	16	3	14	4	20	1	16	2	35	7	4	1	5	4	12	1	30	14	24	24	14	14	12	4	4	5	2.5	12.9667	7	3	17	4	2	9
2	1	1	2	1	2	20	6	25	36	36	1	1	1	1	1	1	1	1	4	1	1	1	1	1	1	1	1	1	1	4	1.66667	1.76667	5.13333	2	2	9	2	2	5
16	2	9	4	4	4	4	4	9	16	4	9	1	1	4	4	1	9	4	4	4	4	4	9	9	4	4	4	4	4	4	2.23333	2.2	5.43333	2	2	6	2	2	6
1	1	1	1	4	1	1	1	4	1	25	1	1	1	1	49	1	1	1	1	1	1	4	1	16	25	1	1	1	1	4	1.66667	1.66667	5	3	3	13	1	1	1
1	9	1	9	16	16	16	1	1	16	1	1	1	1	16	1	9	1	25	1	1	9	16	9	9	16	9	16	1	1	4	2.4	2.4	7.66667	3	3	9	2	2	6
6	9	2	1	16	9	6	6	6	2	16	2	1	1	6	6	1	1	4	1	6	1	2	1	1	6	1	4	2	9	4	2.13333	1.76667	4.5	2	2	5	2	2	5
49	81	9	49	42	64	49	81	25	25	49	1	25	9	25	81	9	25	36	16	49	4	25	1	49	81	49	64	25	49	4	5.76667	5.73333	38.2	6	6	46	6	6	35
25	4	9	9	9	9	9	9	9	9	12	9	9	9	9	9	9	9	9	9	9	9	9	9	9	9	9	9	9	9	4	3.13333	3	9.46667	3	3	9	3	3	9
16	25	25	25	49	49	25	36	49	25	64	36	25	25	64	25	49	49	64	25	25	64	64	64	64	64	25	25	25	64	4	6.26667	6.26667	41.1333	7	7	47	6	6	33
25	25	64	25	64	64	16	25	25	25	64	49	25	25	64	64	16	64	64	25	25	64	25	49	64	64	16	64	64	16	4	6.3	6.3	42.3	6	6	41	7	7	45
9	9	9	9	1	1	4	1	1	1	9	4	1	1	1	4	1	1	9	9	1	1	1	1	1	9	4	4	9	1	4	1.76667	1.76667	3.9	2	2	4	1	1	3
30	1	16	72	56	81	81	81	42	81	81	56	42	30	81	81	81	42	81	81	81	81	56	56	81	81	81	15	20	4	4	7.13333	7.5	58.4333	8	9	71	7	7	53
2	1	1	1	2	1	1	2	2	1	1	1	2	1	2	1	1	1	1	1	1	1	1	2	1	2	1	2	1	1	4	1.3	1	1.3	1	1	1	1	1	1
6	1	12	10	2	12	12	25	12	25	36	1	6	6	30	25	1	12	36	30	36	1	16	9	4	36	63	4	36	1	4	3.6	3.73333	16.8667	4	5	22	4	4	17
4	8	4	9	4	3	9	4	28	1	25	1	1	1	40	21	4	1	2	1	1	1	6	1	25	49	15	15	15	1	4	3.53333	2.26667	10	6	4	19	2	1	4
12	6	1	10	16	2	6	1	8	25	20	30	3	3	8	24	5	3	5	1	4	4	4	4	4	5	2	3	3	2	4	3.56667	1.83333	7.46667	4	2	9	3	2	6
12	6	1	10	16	2	6	1	6	25	20	15	3	2	8	24	5	3	10	1	4	4	4	4	4	5	2	3	3	2	4	3.46667	1.8	7.03333	4	2	9	3	2	6
56	81	9	81	49	32	81	81	49	1	81	1	4	4	49	81	81	9	49	81	16	9	49	9	81	81	81	49	49	4	4	6.23333	6.13333	46.2667	8	8	67	5	4	25
4	1	1	6	6	6	4	4	6	6	6	2	4	1	4	9	2	2	1	1	2	2	9	2	6	6	1	12	2	4	4	2.2	1.66667	4.06667	3	2	6	2	2	3
16	9	4	1	9	9	1	4	9	1	4	16	4	4	9	4	9	9	9	4	4	1	16	1	9	9	9	9	9	9	4	2.5	2.5	7.03333	2	2	6	2	2	6
24	1	12	35	9	1	42	36	9	4	49	16	1	49	1	81	9	16	64	81	9	1	1	1	16	64	36	9	4	1	4	3.9	4.1	22.7333	5	5	33	3	3	14
81	49	81	81	16	81	24	1	49	16	1	1	1	1	16	1	1	49	1	81	1	16	16	16	16	1	16	16	1	1	4	3.93333	4	24.4	4	4	22	4	4	25
20	49	30	64	4	16	30	16	9	64	81	4	49	9	56	16	4	25	81	81	9	4	4	20	35	42	16	25	25	16	4	4.9	5.16667	30.1333	5	6	32	5	5	25
1	1	1	9	1	1	25	1	1	1	16	1	25	1	1	16	1	1	1	1	1	1	81	16	81	81	81	1	16	1	4	2.8	2.8	15.5333	6	6	41	2	2	5
27	25	9	54	9	1	9	1	1	1	81	4	1	1	36	54	36	1	36	1	1	9	36	36	81	49	81	81	2	1	4	4.36667	3.93333	25.5	7	6	48	2	1	3
1	1	81	1	9	1	1	1	1	1	1	1	1	1	1	1	1	1	16	49	1	1	1	1	1	1	1	1	1	1	4	1.63333	1.63333	6.03333	1	1	1	2	2	10
9	9	25	9	9	4	4	4	4	4	4	4	4	4	4	25	4	9	1	1	4	4	25	4	36	36	16	16	16	4	4	2.86667	2.86667	10.0667	4	4	16	3	3	8
4	1	4	4	1	1	4	4	4	1	4	1	4	1	1	1	1	1	1	1	1	4	1	1	4	9	1	1	1	1	4	1.4	1.4	2.26667	2	2	3	1	1	2
8	25	1	1	49	1	1	1	1	9	4	1	1	1	1	1	1	1	4	1	1	1	1	1	4	4	1	9	1	1	4	1.63333	1.7	4.56667	1	1	2	2	2	7
16	1	25	16	1	1	25	16	9	9	6	6	6	12	2	4	2	4	1	9	9	9	9	9	9	9	6	6	6	6	4	2.8	2.6	8.3	3	3	10	3	3	9
1	1	1	1	1	1	1	81	1	1	36	1	1	1	1	81	1	1	4	1	1	1	4	1	4	9	1	9	1	1	4	1.93333	1.93333	8.33333	3	3	14	2	2	9
28	1	4	16	1	4	16	36	4	9	81	1	1	1	1	81	1	1	1	1	1	1	4	1	1	16	9	16	9	1	4	2.76667	2.46667	11.6	4	4	23	2	2	7
1	1	9	9	12	4	9	1	6	16	1	4	9	9	4	9	1	4	1	4	4	9	4	1	1	1	4	1	1	1	4	1.93333	2	4.7	2	2	5	2	3	7
25	9	1	24	1	1	3	1	45	1	49	1	1	1	1	36	27	1	1	1	1	1	1	1	25	45	1	35	1	1	4	3.03333	2.2	11.4	5	3	23	1	1	1
1	1	1	1	2	1	1	1	1	1	9	1	1	1	1	1	1	1	4	1	1	1	1	1	2	25	25	1	1	1	4	1.36667	1.43333	3.03333	2	2	7	1	1	1
16	1	49	49	25	9	49	25	25	1	81	25	25	25	25	64	1	25	81	25	25	1	1	36	25	25	25	1	81	1	4	4.7	4.7	28.2333	6	6	38	5	5	29
6	6	4	6	15	8	15	8	9	9	10	10	8	6	6	15	8	6	10	8	8	15	8	8	8	10	10	10	8	6	4	3.9	2.26667	8.8	4	2	10	4	2	8
12	9	16	25	9	20	16	16	16	25	25	25	25	16	25	16	64	9	9	9	9	9	9	9	9	16	9	16	16	1	4	3.86667	3.86667	16.3333	4	4	15	4	4	16
9	9	1	4	16	1	25	1	9	4	1	25	1	1	25	1	25	9	4	9	1	4	4	4	25	16	25	9	25	9	4	2.8	2.8	10.0667	3	3	11	2	2	6
16	16	16	16	16	16	16	16	25	4	4	36	9	36	25	36	4	4	4	25	9	4	4	4	4	36	9	9	36	36	4	3.76667	3.76667	16.3667	4	4	15	4	4	16
16	16	16	16	16	16	16	16	25	9	4	36	16	49	36	36	4	4	16	25	9	4	4	9	9	25	9	9	36	36	4	4	4	17.9333	4	4	15	4	4	19
25	42	20	49	6	2	16	4	25	4	36	1	1	4	1	25	4	6	1	20	42	4	4	16	16	25	16	16	16	20	4	3.66667	3.4	15.5667	5	5	23	3	3	11
18	4	63	16	30	36	56	3	30	20	18	9	9	9	9	18	9	9	9	9	9	9	9	9	9	9	9	9	9	9	4	4.03333	3.46667	15.8	5	4	18	4	4	20
1	1	1	9	4	9	16	1	1	9	1	9	1	1	1	1	16	1	1	1	1	1	1	9	16	16	1	1	1	1	4	1.76667	1.76667	4.43333	2	2	7	2	2	3
6	6	30	6	6	4	8	1	35	18	4	4	2	1	6	16	8	4	20	8	6	4	20	3	35	4	25	2	9	1	4	2.9	2.9	10.0667	3	4	16	3	3	8
20	6	6	25	9	25	25	25	20	4	30	4	4	16	16	16	4	30	49	4	16	4	25	25	36	49	36	36	49	9	4	4.3	4.23333	20.7667	5	5	29	4	4	18
25	21	1	49	25	64	9	81	81	1	25	2	16	1	1	15	3	1	25	1	25	16	1	1	5	28	9	49	49	9	4	4.2	3.66667	21.3	5	4	22	4	4	26
9	1	9	4	1	1	1	1	1	1	81	1	1	1	1	9	1	1	25	1	1	1	25	9	25	25	1	25	25	1	4	2.36667	2.36667	9.63333	4	4	18	2	2	4
1	1	9	1	1	4	9	1	1	1	81	1	1	1	1	9	1	1	4	1	1	1	1	4	9	25	1	1	9	1	4	1.83333	1.83333	6.1	3	3	14	2	2	3
12	16	9	9	9	16	9	9	9	9	9	9	9	9	9	9	9	9	9	9	9	9	9	9	9	9	9	9	9	9	4	3.1	3.06667	9.56667	3	3	9	3	3	10
16	9	12	9	9	9	9	9	9	9	9	9	9	9	9	9	9	9	9	9	9	9	9	9	9	9	9	9	9	9	4	3.03333	3.06667	9.33333	3	3	9	3	3	9
12	28	45	9	35	42	6	24	5	4	25	1	21	1	6	15	6	18	2	10	4	1	4	8	9	5	14	15	18	2	4	4.4	2.53333	13.1667	4	2	10	6	3	21
9	4	25	25	1	1	16	1	9	1	4	1	1	1	1	9	1	1	1	1	1	1	1	1	4	9	1	4	1	1	4	1.76667	1.76667	4.56667	3	3	8	1	1	3
1	2	16	2	3	16	4	16	6	16	16	1	12	8	1	9	1	16	4	16	16	4	4	6	6	16	4	12	16	4	4	2.9	2.56667	8.46667	3	2	7	4	3	14
12	1	3	4	3	2	4	6	9	2	2	1	9	1	2	2	3	8	2	1	2	2	2	8	2	8	2	2	2	4	4	2.4	1.4	3.7	3	2	4	3	1	4
1	1	2	1	1	9	6	4	12	1	4	1	1	4	1	6	1	1	6	1	4	1	12	1	1	12	1	1	1	4	4	1.63333	1.66667	3.4	2	2	6	2	2	3
81	81	49	49	81	81	36	49	81	49	81	81	9	81	81	81	81	81	81	25	81	81	81	81	81	81	81	81	81	81	4	8.3	8.3	70.9667	9	9	73	8	8	64
81	81	81	81	81	81	81	81	81	81	81	81	81	81	81	81	81	81	81	81	81	81	81	81	81	81	81	81	81	81	4	9	9	81	9	9	81	9	9	81
9	16	1	4	9	4	9	1	25	9	49	1	1	1	4	9	1	1	1	1	1	1	9	1	16	16	1	1	4	1	4	2.16667	2.16667	6.9	3	3	14	2	2	3
1	4	1	9	1	1	4	1	1	1	16	1	1	1	1	9	1	4	4	4	1	1	1	1	4	16	12	1	2	1	4	1.66667	1.6	3.53333	3	2	7	1	1	1
30	20	1	4	9	1	16	1	25	1	64	1	4	1	4	16	1	4	4	1	1	1	9	20	28	56	1	8	16	1	4	2.86667	2.7	11.6333	5	4	24	2	2	4
15	15	20	6	16	9	30	12	15	25	20	8	9	16	30	20	12	35	16	9	20	30	15	25	25	20	24	12	16	16	4	4.16667	4.23333	18.0333	4	5	20	4	4	18
12	1	20	2	30	1	12	12	9	1	25	1	4	1	20	6	1	2	1	1	1	1	1	1	1	12	25	9	16	4	4	2.2	2.53333	7.76667	3	3	9	2	3	9
1	4	1	1	1	1	1	1	1	1	81	25	1	1	1	25	1	1	1	1	1	1	1	1	9	36	9	9	1	1	4	1.93333	1.93333	7.33333	3	3	17	1	1	1
1	25	1	25	4	1	1	1	1	1	25	1	1	1	1	9	1	1	1	1	1	1	1	1	9	9	1	1	1	1	4	1.63333	1.63333	4.3	2	2	8	1	1	1
1	1	25	1	4	1	1	25	16	1	25	1	1	9	16	9	1	9	25	1	1	1	1	9	1	4	1	4	25	1	4	2.23333	2.23333	7.36667	2	2	7	3	3	10
4	4	16	4	9	1	9	6	1	9	4	1	4	9	9	9	2	16	16	25	1	1	1	6	6	25	1	4	4	6	4	2.46667	2.36667	7.1	2	2	7	3	3	8
8	4	1	4	4	4	4	16	16	25	25	4	15	1	1	12	1	1	16	1	1	25	25	8	10	25	3	24	18	15	4	3.2	2.7	10.5667	4	3	13	3	2	9
12	16	16	16	2	2	2	2	2	1	9	1	1	9	1	4	1	1	1	1	4	1	4	1	4	4	1	1	1	1	4	1.86667	1.66667	4.06667	2	2	5	2	2	4
16	1	1	81	81	16	16	16	1	1	25	25	1	1	1	16	1	16	1	1	1	1	1	1	1	16	1	16	16	1	4	2.7	2.7	12.4333	3	3	16	3	3	15
16	1	1	81	81	9	16	16	1	1	81	25	1	1	1	1	4	81	81	1	1	1	1	16	25	49	1	1	36	1	4	3.46667	3.46667	21.0667	4	4	27	4	4	23
6	30	9	81	81	9	9	9	25	16	81	4	9	9	9	9	25	49	9	9	9	9	9	72	81	81	1	36	64	9	4	4.73333	4.7	28.6333	6	6	45	5	5	26
1	1	1	1	1	1	1	9	1	4	4	6	2	2	9	4	1	1	1	4	1	4	2	1	1	2	9	1	2	1	4	1.5	1.5	2.63333	2	2	3	2	1	2
16	81	81	81	81	54	81	63	9	81	81	81	72	81	81	81	81	81	81	81	81	49	72	81	81	81	72	81	36	81	4	8.13333	8.66667	71.4667	8	9	72	8	9	71
6	1	1	9	1	4	1	4	9	4	16	1	1	4	25	4	1	4	9	1	4	1	4	1	1	9	4	1	9	1	4	1.9	1.93333	4.7	2	2	6	2	2	4
9	4	25	4	1	9	4	63	4	9	81	4	9	16	4	9	1	4	81	81	9	4	4	4	1	1	4	4	81	1	4	3.36667	3.3	17.8333	3	3	12	4	4	23
5	6	1	8	1	1	4	1	1	1	1	1	1	1	1	1	1	1	6	1	1	2	6	4	1	1	2	2	1	1	4	1.73333	1.16667	2.16667	2	1	3	1	1	1
2	1	1	2	1	1	1	1	2	1	1	2	1	1	4	1	1	1	1	1	1	1	4	1	1	4	1	4	2	1	4	1.26667	1.16667	1.56667	1	1	2	1	1	1
20	1	9	4	1	4	9	4	4	36	16	1	1	1	4	9	1	4	49	4	1	1	4	1	4	25	9	4	9	1	4	2.36667	2.4	8.03333	3	3	9	2	2	7
1	1	4	9	9	25	9	1	1	1	25	1	1	1	1	4	1	4	25	25	1	1	1	1	4	1	1	1	4	1	4	1.9	1.9	5.5	2	2	6	2	2	5
1	1	1	30	16	25	25	24	63	56	64	1	1	9	4	16	1	1	9	1	1	1	1	4	25	49	25	9	4	4	4	3.26667	3.2	15.7333	5	5	30	3	3	14
8	7	48	6	6	2	3	12	4	1	16	2	2	4	12	4	1	6	1	8	1	1	5	2	1	6	4	2	6	1	4	2.86667	1.73333	6.06667	3	2	5	3	2	9
10	6	14	8	18	35	15	15	15	8	8	5	18	4	24	10	4	10	8	12	8	28	10	4	3	4	3	24	15	10	4	4.9	2.26667	11.8667	4	2	8	5	3	15
25	1	3	1	1	4	25	25	1	1	1	16	81	1	1	1	1	1	4	1	25	1	1	1	1	1	1	4	4	1	4	2.1	2.03333	7.83333	1	1	3	3	3	15
9	4	16	1	25	1	4	9	1	9	25	1	1	1	4	4	9	1	9	1	1	1	9	1	4	10	1	15	4	1	4	2.06667	2.23333	6.06667	2	2	6	2	2	7
15	10	4	1	4	5	2	1	1	3	8	8	3	1	12	1	1	6	1	1	12	1	3	1	1	3	1	1	3	1	4	2.56667	1.26667	3.83333	2	1	2	3	1	4
36	49	9	36	36	64	64	36	49	36	36	64	64	81	49	49	64	64	9	16	49	25	25	49	25	9	36	9	16	64	4	6.13333	6.13333	40.6	6	6	38	7	7	46
1	1	1	1	6	1	1	1	1	3	1	25	4	1	6	5	5	4	5	4	5	5	5	3	4	6	10	3	3	3	4	3.3	1.16667	4.13333	3	1	4	3	1	3
9	1	1	1	1	1	1	4	9	1	1	1	1	4	4	4	1	9	64	36	9	9	1	9	9	9	9	9	49	9	4	2.46667	2.46667	9.2	2	2	5	2	2	8
56	56	25	40	49	81	49	45	45	45	25	15	54	9	21	21	45	35	63	21	25	9	9	25	49	25	25	25	49	1	4	6.1	5.36667	34.7333	5	6	31	7	6	42
1	6	1	1	1	1	1	49	1	49	1	1	1	1	1	1	1	1	49	1	1	1	9	1	1	9	1	1	16	1	4	1.9	1.86667	7	1	1	3	3	3	12
8	2	6	16	1	10	18	24	12	9	28	12	1	1	8	42	1	1	81	81	16	81	49	9	25	24	56	30	15	24	4	4.7	3.76667	23.0333	6	5	28	3	2	8
20	25	25	21	15	35	28	64	15	28	54	1	25	40	1	25	15	5	81	49	25	4	12	35	35	28	81	81	81	4	4	5.46667	5.1	31.9333	6	5	33	5	6	34
2	6	9	10	10	6	2	4	8	49	25	4	8	6	20	8	15	8	6	2	12	12	6	2	16	12	6	2	12	8	4	3.53333	2.46667	9.86667	4	2	10	4	3	12
24	12	20	15	28	24	25	12	20	24	35	6	12	9	18	8	6	12	15	6	6	9	12	20	20	20	9	20	18	12	4	4.36667	3.53333	15.9	5	4	18	5	4	17
9	9	9	9	9	4	4	1	1	1	9	1	1	1	1	1	4	4	1	1	1	1	1	1	4	9	4	4	1	1	4	1.7	1.7	3.56667	2	2	4	2	2	3
1	1	1	1	1	9	25	25	16	1	81	1	1	1	1	49	1	36	1	1	1	1	1	1	1	1	1	1	1	1	4	2.06667	2.06667	8.8	3	3	18	2	2	8
36	16	16	16	20	32	16	36	25	45	35	25	54	54	45	8	56	28	28	45	45	36	42	28	54	54	45	30	45	42	4	6.86667	5.2	35.2333	6	6	32	8	5	38
9	15	3	3	15	18	2	1	1	9	9	9	9	1	15	1	6	3	5	1	1	25	9	1	1	25	1	16	1	1	4	2.76667	2.06667	7.2	2	2	5	3	2	6
2	2	3	3	4	4	2	3	3	3	4	3	3	2	4	3	8	3	4	3	4	3	4	3	3	4	3	4	4	3	4	3.23333	1.03333	3.36667	3	1	3	3	1	3
9	5	16	4	16	16	49	36	49	49	25	25	25	25	36	36	16	16	25	1	36	9	25	36	49	16	36	16	9	25	4	4.8	4.66667	24.5333	6	6	33	5	5	24
3	16	16	9	5	5	1	1	25	25	9	9	1	4	8	4	4	1	2	1	5	9	3	3	3	3	4	8	3	4	4	3.2	1.83333	6.46667	3	2	6	3	2	7
